# Supplementary material for: Increasing abscisic acid levels by immunomodulation in barley grains induces precocious maturation without changing grain composition
Source: J Exp Bot. 2016 Mar 7;67(9):2675–87. doi: 10.1093/jxb/erw102 (PMC4861016; doi:10.1093/jxb/erw102)
Supplement: Supplementary Data [file supp_erw102_supplementary_table_S1.xlsx]

## Sheet: Table S1
Table S1, Changes in metabolite levels in filial grain fractions of line 363 and wildtype at 7, 10, 14 and 20 DAF. Metabolites were measured by GC-MS with 6 biological replicates. Data are presented as means and relative values (colums A-I), ratios (columns P-S), log transformed ratios (columns V-Y). Metabolites with significant changes at least at one stage are given in bold face (corrected t-te…
363 7DAF	363 10DAF	363 14DAF	363 20DAF		WT 7DAF	WT 10DAF	WT 14DAF	WT 20DAF		P-values	P-values	P-values	P-values		ratio 363/WT 7DAF	ratio 363/WT 10DAF	ratio 363/WT 14DAF	ratio 363/WT 20DAF		Name	ratio 363/WT 7DAF log transformed	ratio 363/WT 10DAF log transformed	ratio 363/WT 14DAF log transformed	ratio 363/WT 720DAF log transformed
39.9682	25.9295	27.8485	26.2513		36.8318	25.6564	35.4865	23.1953		0.00860666	0.844891	0.0161087	0.144273		1.08515	1.01065	0.784763	1.13175		Shikimic acid	0.1179	0.0152779	-0.349671	0.178553
76.8689	56.5863	55.3651	34.9084		53.5728	62.6133	65.0454	39.5365		0.0115047	0.441267	0.23472	0.394363		1.43485	0.903742	0.851176	0.882943		Arabinonic acid-1,4-lactone	0.5209	-0.146018	-0.232471	-0.179608
62.3643	65.4286	55.6598	32.6882		45.2493	60.0654	68.8254	36.5013		0.0295343	0.666178	0.178195	0.531766		1.37824	1.08929	0.80871	0.895536		Hexanoic acid, 2-ethyl-	0.462825	0.123387	-0.306305	-0.159177
83.4564	31.7336	15.2251	19.5785		83.1904	48.2263	19.8187	17.7818		0.926738	0.00135367	0.035671	0.193253		1.0032	0.658015	0.76822	1.10104		Quinic acid	0.00460556	-0.603808	-0.380408	0.138868
7.36962	4.82667	4.00008	5.48067		5.75505	3.86995	3.68937	4.05362		0.255815	0.014357	0.63192	0.00700164		1.28055	1.24722	1.08422	1.35204		Glutaric acid, 2-oxo-	0.356763	0.318711	0.116652	0.435142
92.873	99.2079	97.5382	58.5645		95.1904	95.0827	120.285	65.4065		0.78401	0.800666	0.00309679	0.473908		0.975655	1.04339	0.81089	0.895393		Citric acid	-0.0355568	0.0612733	-0.302422	-0.159408
86.5902	67.5216	61.8583	53.7504		97.5469	82.7695	81.589	51.2854		0.0975857	0.101023	0.00413686	0.706343		0.887678	0.815779	0.75817	1.04806		Isocitric acid	-0.171892	-0.29375	-0.399407	0.0677277
11.2517	5.93965	13.5359	35.7742		10.825	7.63555	14.3947	62.4477		0.757091	0.363028	0.81741	0.000785554		1.03942	0.777894	0.940345	0.572865		Indole-3-acetic acid	0.0557839	-0.362355	-0.088738	-0.803732
54.9901	19.7619	9.04383	5.62943		47.3988	9.83143	8.3951	7.65362		0.721529	0.0341355	0.741664	0.428525		1.16016	2.01007	1.07728	0.735526		Lactic acid	0.214319	1.00725	0.107387	-0.443153
89.6246	84.5363	74.585	45.4219		92.7654	78.9555	76.7116	43.6347		0.700397	0.728287	0.694594	0.774867		0.966143	1.07068	0.972278	1.04096		Maleamic acid	-0.049692	0.098531	-0.0405594	0.0579121
57.0835	33.0429	14.815	9.21484		38.6658	26.0761	14.8365	8.69494		0.000313124	0.181952	0.990323	0.610594		1.47633	1.26717	0.998552	1.05979		Valine	0.562015	0.341615	-0.00208985	0.0837833
63.2499	40.0346	18.6566	13.4582		48.3618	35.4043	19.0007	10.7915		0.0103388	0.466208	0.882857	0.026903		1.30785	1.13078	0.981894	1.24711		Leucine	0.387196	0.177323	-0.0263611	0.318594
49.7255	17.8737	19.3394	16.3755		36.5013	16.3825	9.67902	11.8969		0.0243426	0.764262	0.0320256	0.0411719		1.36229	1.09103	1.99807	1.37645		Butanoic acid, 4-amino-	0.446039	0.125685	0.99861	0.460953
43.4912	29.7058	8.48675	7.21545		18.0787	18.4576	9.72704	4.79748		0.0193766	0.291774	0.677223	0.293735		2.40566	1.60941	0.87249	1.50401		Isoleucine	1.26643	0.686529	-0.19679	0.588812
17.8251	15.5844	22.3017	53.0047		14.0206	12.251	17.1695	13.9868		0.0353417	0.0611216	0.0581928	2.44983e-05		1.27135	1.2721	1.29891	3.78963		Adipic acid, 2-amino-	0.346364	0.347206	0.377303	1.92206
20.496	25.5527	6.66295	4.90316		16.9251	10.8946	9.58561	4.00398		0.590793	0.0369762	0.149453	0.345614		1.21098	2.34544	0.695099	1.22457		Methionine	0.276177	1.22986	-0.524709	0.292277
45.4851	53.7372	43.6262	36.4799		61.1031	58.1836	50.4186	33.8758		0.201498	0.706822	0.00405166	0.492659		0.744399	0.92358	0.86528	1.07687		Arginine	-0.425852	-0.114691	-0.208761	0.10685
80.605	57.284	6.80727	15.1553		73.6979	64.4271	7.6129	7.92247		0.200265	0.382439	0.340298	0.000292014		1.09372	0.889129	0.894177	1.91296		Proline	0.129247	-0.169535	-0.161368	0.935803
10.2262	20.0718	27.2954	56.5578		8.96692	10.1971	44.9214	28.8855		0.201607	0.0232696	0.0954856	0.000390461		1.14043	1.96837	0.607625	1.958		Glycine	0.189583	0.977004	-0.718747	0.969379
87.937	75.9841	43.8257	23.4684		82.3547	66.094	34.4364	15.2937		0.472668	0.425344	0.158272	0.00469607		1.06778	1.14964	1.27266	1.53452		Alanine	0.0946186	0.201178	0.347842	0.617784
23.7525	43.084	21.626	10.193		27.5516	24.5693	36.4442	11.9707		0.432692	0.0872468	0.0131591	0.331571		0.862112	1.75357	0.5934	0.851499		Asparagine	-0.214052	0.810293	-0.752922	-0.231924
51.6223	56.2795	25.3376	11.5368		36.0817	38.754	33.8794	16.5734		0.29857	0.0830806	0.307509	0.130977		1.4307	1.45222	0.747875	0.696102		Threonine	0.516725	0.538265	-0.41913	-0.52263
86.91	78.0709	67.1819	40.5012		84.5888	77.9236	63.8415	38.5524		0.667054	0.991054	0.455295	0.586401		1.02744	1.00189	1.05232	1.05055		Pyroglutamic acid**	0.0390556	0.00272348	0.0735778	0.0711445
24.7385	25.2351	8.16917	5.72508		17.0104	29.8803	9.6563	5.98511		0.253416	0.676542	0.526028	0.844483		1.45431	0.844539	0.845994	0.956553		Ornithine*	0.540337	-0.243764	-0.241281	-0.0640834
77.2504	59.8633	53.3003	52.3001		74.7719	56.7998	46.3594	34.7717		0.85774	0.909906	0.671101	0.105591		1.03315	1.05393	1.14972	1.5041		Glutamic acid	0.0470476	0.0757847	0.201281	0.588901
29.4342	25.0964	12.1311	10.4474		14.8546	14.0686	8.16491	6.76165		0.105118	0.102066	0.107526	0.0886917		1.98149	1.78386	1.48577	1.54509		Lysine	0.986587	0.835004	0.571206	0.62769
51.3987	70.4768	53.513	19.6949		50.2213	67.087	50.9213	12.958		0.922538	0.677286	0.792788	0.0783411		1.02344	1.05053	1.0509	1.5199		Serine	0.0334319	0.0711169	0.0716221	0.603977
63.9727	51.3588	57.8605	35.3993		58.1086	47.8277	57.4934	33.5669		0.501127	0.639571	0.965818	0.761917		1.10092	1.07383	1.00638	1.05459		Cytosine	0.138705	0.102764	0.00918217	0.0766819
41.099	32.8109	8.13693	4.98321		31.0786	15.0121	9.89509	6.20883		0.300004	0.0404606	0.346502	0.422743		1.32242	2.18563	0.82232	0.8026		Homoserine	0.40318	1.12805	-0.282228	-0.317247
39.0658	61.6302	34.4384	16.8192		27.622	38.5766	34.1484	20.8063		0.00237219	0.0107868	0.973107	0.420695		1.4143	1.59761	1.00849	0.808371		Putrescine	0.500089	0.675912	0.0122009	-0.30691
49.2341	21.888	7.37018	3.5157		31.9258	18.521	8.03132	4.06692		0.00762768	0.370701	0.754773	0.646177		1.54214	1.1818	0.91768	0.864461		Propane, 1,3-diamino-	0.624935	0.24098	-0.123938	-0.210127
77.1555	82.4043	81.8358	41.1543		68.8517	76.5485	90.93	46.6142		0.186522	0.623721	0.226581	0.386984		1.1206	1.0765	0.899987	0.882869		Ethanolamine	0.164276	0.106346	-0.152024	-0.179729
45.1828	43.4335	34.3283	23.9475		39.6216	34.1831	31.5405	19.5929		0.140203	0.00418892	0.423231	0.103296		1.14036	1.27061	1.08839	1.22225		Glycerol-3-phosphate	0.189486	0.345523	0.122192	0.289544
19.9732	35.6343	55.3716	49.6073		19.8586	23.2962	63.332	39.7019		0.948632	0.0218059	0.21139	0.0619103		1.00577	1.52962	0.874307	1.24949		Glyceric acid-3-phosphate	0.00830192	0.613176	-0.193787	0.321342
35.7889	42.8114	58.9978	50.6395		33.543	34.1078	42.2743	12.8732		0.239748	0.0945831	0.0134999	0.000242234		1.06695	1.25518	1.39559	3.93372		Glycerophosphoglycerol	0.0934989	0.327894	0.480879	1.97589
85.6765	99.2272	93.5672	54.9188		89.0203	90.173	116.901	61.5209		0.703753	0.634462	0.0324089	0.474499		0.962438	1.10041	0.800399	0.892685		Phosphoric acid	-0.0552348	0.138041	-0.321209	-0.163777
61.4259	46.0163	57.1371	29.393		49.8617	42.9117	46.8025	29.1118		0.0858178	0.797504	0.27167	0.967123		1.23192	1.07235	1.22081	1.00966		Ethanolaminephosphate	0.300914	0.100774	0.287843	0.0138679
20.6951	20.2453	14.6903	13.4121		21.1362	22.2306	20.0563	15.5026		0.805295	0.212154	0.0515932	0.375261		0.979132	0.910696	0.732453	0.865152		myo-Inositol-1-phosphate	-0.0304246	-0.134958	-0.449191	-0.208974
32.3429	38.4932	28.951	22.8438		34.1069	34.751	30.1651	20.7946		0.503187	0.231692	0.79459	0.291349		0.948282	1.10769	0.959751	1.09855		Glucose-6-phosphate	-0.0766126	0.147549	-0.0592678	0.135598
68.0554	43.0085	39.5412	26.9729		58.9474	61.1653	35.5391	30.5296		0.109169	0.000325968	0.332485	0.0686268		1.15451	0.703152	1.11261	0.883502		Threonic acid	0.207282	-0.508092	0.15395	-0.178694
9.28418	4.10074	1.82038	1.26043		8.01037	6.00187	2.33456	1.35256		0.0934134	0.00553415	0.0914941	0.524675		1.15902	0.683243	0.779752	0.931889		Gluconic acid	0.212906	-0.549529	-0.358913	-0.10177
49.2242	42.5553	42.4249	29.4742		46.5712	52.2799	40.5683	42.0933		0.353478	0.00758369	0.672704	0.000485717		1.05697	0.813991	1.04576	0.700212		Ribonic acid	0.0799294	-0.296915	0.0645582	-0.514136
60.5904	47.9675	81.3262	38.041		49.6013	59.0208	56.1177	26.8988		0.124271	0.127511	0.0303405	0.047759		1.22155	0.812723	1.44921	1.41423		Glyceric acid	0.288711	-0.299165	0.535265	0.500015
28.3239	57.996	#DIV/0!	220.068		33.7239	42.1941	#DIV/0!	103.267		0.486313	0.143716		2.18716e-05		0.839875	1.37451		2.13107		Dehydroascorbic acid dimer	-0.251754	0.458915		1.09158
16.3506	16.3073	29.2013	30.121		17.0277	15.2385	19.8135	40.1722		0.67847	0.447087	0.281991	0.000468394		0.960236	1.07014	1.47381	0.749796		Saccharic acid	-0.0585385	0.0977983	0.559549	-0.41543
60.4201	58.1457	51.9788	24.7717		49.7795	66.1637	49.6083	34.2257		0.215239	0.410496	0.770287	0.00328704		1.21375	0.878815	1.04778	0.723775		Erythronic acid	0.279475	-0.186368	0.0673411	-0.466387
91.1529	55.2582	28.5915	30.7002		99.6634	83.5155	26.4819	24.2675		0.0588743	0.00216596	0.51426	0.0357587		0.914607	0.661652	1.07966	1.26507		Inositol, myo-	-0.128776	-0.595855	0.110581	0.339218
36.5323	37.2365	48.898	40.5194		30.7484	19.425	30.2552	31.3279		0.169262	0.00418633	0.0639631	0.0684804		1.1881	1.91694	1.61619	1.2934		Sorbitol	0.24866	0.938805	0.692594	0.371166
78.8295	73.1165	64.9338	32.5532		64.7904	68.3787	66.7232	34.1851		0.0583002	0.616211	0.764512	0.455172		1.21669	1.06929	0.973181	0.952263		Glycerol	0.282956	0.0966487	-0.0392195	-0.0705674
136.004	54.391	24.6387	24.9715		111.817	76.3069	27.3043	25.6388		0.076106	0.05681	0.60564	0.881856		1.21631	0.712793	0.902374	0.973975		Inositol, allo-	0.282511	-0.488446	-0.148202	-0.0380438
32.5352	19.9123	10.2442	4.25142		34.7282	29.536	11.1535	5.53851		0.632005	0.00327716	0.594104	0.0636357		0.936852	0.674171	0.918478	0.767611		beta-D-Fructofuranosyl-(2,1)-beta-D-Fructofuranose	-0.094107	-0.568813	-0.122682	-0.381553
47.5431	28.1387	13.7622	35.9155		45.4246	38.2944	13.4056	29.2735		0.850244	0.215793	0.909021	0.468295		1.04664	0.734801	1.02659	1.22689		Galactinol	0.0657639	-0.444575	0.037867	0.29501
106.23	66.3551	27.6881	19.5554		84.7715	66.8679	14.9877	15.1745		0.00260006	0.951669	0.0536372	0.400423		1.25313	0.992331	1.84739	1.2887		Trehalose, alpha,alpha'-	0.325534	-0.0111063	0.885486	0.365918
63.4939	19.621	2.74161	2.15543		54.4142	29.9248	3.71063	2.63603		0.0328184	0.0250811	0.170786	0.0426753		1.16686	0.655677	0.738854	0.817681		Glucose	0.222635	-0.608943	-0.436639	-0.29039
62.6913	35.8291	23.233	10.5498		53.3968	46.5482	22.4982	16.2969		0.0419066	0.0245015	0.723984	0.000876666		1.17406	0.769721	1.03266	0.647349		Xylose	0.231511	-0.377593	0.0463616	-0.627385
42.3693	35.6331	22.5725	18.7674		37.6757	41.4474	30.872	22.5018		0.0748526	0.00667649	0.00120588	0.0255181		1.12458	0.859718	0.731164	0.834041		Arabinose	0.169388	-0.218065	-0.451733	-0.261811
8.78913	4.23946	9.05812	38.6055		6.04103	3.81708	6.93717	10.1973		0.124434	0.352919	0.314679	0.000852921		1.45491	1.11066	1.30574	3.78585		Maltose	0.540925	0.151412	0.384864	1.92062
141.358	65.4092	33.3322	57.222		137.754	87.6884	41.843	28.9998		0.810183	0.0715937	0.382714	0.00752343		1.02617	0.745928	0.796601	1.97319		Kestose, 1-	0.0372639	-0.422892	-0.328071	0.980528
227.928	201.944	187.311	86.481		170.281	219.908	178.404	158.527		0.0561922	0.684031	0.766019	0.00857541		1.33854	0.918312	1.04992	0.545527		Sucrose	0.420661	-0.122943	0.0702824	-0.874277
54.4839	30.4286	23.2576	17.7228		51.198	35.95	22.8094	27.9025		0.441096	0.149202	0.845198	0.0145765		1.06418	0.846414	1.01965	0.635169		Fructose	0.0897412	-0.240564	0.028073	-0.654788
24.3331	17.0693	14.6428	11.4625		21.2443	19.0525	15.2356	13.7889		0.121345	0.235246	0.492341	0.101879		1.14539	0.895909	0.961094	0.831281		Fucose	0.195842	-0.158575	-0.0572502	-0.266591
25.4864	14.6473	21.5026	7.55826		21.8305	19.4806	19.0141	14.3903		0.611852	0.397871	0.758493	0.127766		1.16747	0.751895	1.13088	0.525234		Uracil	0.223383	-0.411397	0.177445	-0.928967
78.5793	42.7131	11.9907	9.83879		75.5429	58.352	31.9696	14.9669		0.752141	0.447955	0.0764418	0.271735		1.0402	0.73199	0.375067	0.657368		Spermidine	0.0568541	-0.450103	-1.41478	-0.605226
87.0835	43.1853	30.5858	16.3295		65.2925	56.2499	36.9995	14.5542		0.0198687	0.0890825	0.335717	0.774197		1.33374	0.76774	0.826655	1.12197		Malic acid, 2-methyl-	0.415483	-0.381311	-0.274643	0.166038
33.6009	42.8724	43.5214	47.2208		34.3483	65.3871	66.1655	34.1995			0.37367	0.00697874	0.259262		0.978241	0.65567	0.657766	1.38075		Phosphoenolpyruvic acid	-0.0317381	-0.608957	-0.604354	0.465449
56.2352	23.2987	13.831	6.56708		42.9616	14.6686	17.5431	10.0415		0.45312	0.0438543		0.168912		1.30896	1.58834	0.788403	0.653992		Uridine	0.388425	0.667519	-0.342996	-0.612655
7.26323	4.96751	31.3445	28.4779		5.34412	8.83678	25.6302	8.99807		0.490579	0.350678	0.77342	0.088639		1.35911	0.56214	1.22295	3.16489		N-Carboyglycine	0.442658	-0.830999	0.29037	1.66216
65.108	48.7838	24.4402	21.0873		60.2625	46.7814	36.0708	21.1725		0.612883	0.819004		0.990139		1.08041	1.0428	0.677563	0.995978		Inosine	0.111575	0.0604662	-0.561574	-0.00581374
19.9908	67.807	177.814	60.6506		32.3546	60.9634	215.996	66.7693		0.0954227	0.431763	0.0911134	0.640819		0.617866	1.11226	0.823229	0.908361		Catechin	-0.694633	0.153491	-0.280635	-0.138662
15.9727	28.4109	57.0175	30.5374		17.9074	40.1954	60.0052	32.5597		0.72256	0.298086	0.900646	0.759569		0.891961	0.706821	0.950209	0.937887		Aspartic acid	-0.164948	-0.500584	-0.0736837	-0.0925134
13.956	32.5125		123.532		19.0625	18.155		96.2514		0.498758	0.0223417		0.123367		0.732119	1.79083		1.28343		Ascorbic acid	-0.44985	0.840624		0.360008
38.027	35.4367	2.61434	5.50957		45.296	49.0877	10.6359	5.08555		0.764031	0.67971	0.0448495	0.885438		0.839523	0.721906	0.246	1.08338		Glutamine	-0.252359	-0.470117	-2.02327	0.115537
35.4123	38.0381	27.9739	20.7171		36.0615	34.2252	29.0879	20.593		0.83087	0.232661	0.765184	0.945925		0.981997	1.1114	0.961701	1.00603		Fructose-6-phosphate	-0.0262089	0.152383	-0.0563395	0.00866948
18.1605	15.6558	8.29076	7.1207		15.9344	12.2272	9.81814	6.56127		0.670635	0.391514	0.565092	0.774761		1.1397	1.28041	0.844433	1.08526		Phenylalanine	0.188654	0.356607	-0.243945	0.118044
26.7482	21.7994	13.0092	9.89942		21.6627	25.7345	10.6917	9.90451		0.538534	0.562685	0.678454	0.998603		1.23476	0.847088	1.21675	0.999486		Serine, N-acetyl-	0.304225	-0.239417	0.283037	-0.000741116
31.8323	40.0046	34.2227	28.5975		38.3015	37.8708	38.3124	23.7794		0.053258	0.570745	0.216771	0.137984		0.831098	1.05634	0.893254	1.20262		Mannose-6-phosphate	-0.266909	0.0790799	-0.162857	0.266179
56.294	41.3852	44.1862	40.7988		53.6427	61.4843	26.5187	22.8436		0.882091	0.182711	0.0633993	0.108093		1.04943	0.673102	1.66623	1.78601		Raffinose	0.0695994	-0.571102	0.736589	0.836737
1.76558	3.33369	5.61734	1.5673		1.29954	3.43764	4.38918	2.4082		0.183244	0.939361	0.498591	0.510671		1.35862	0.96976	1.27982	0.65082		Salicin	0.442145	-0.0443002	0.355936	-0.619671
13.7115	13.6842	29.846	52.7487		12.5569	11.3122	27.4057	53.4135		0.529974	0.477227	0.801534	0.9524		1.09195	1.20969	1.08904	0.987555		Tyramine	0.126909	0.274636	0.12306	-0.0180668
38.8911	22.2334	25.747	45.1058		34.409	20.4494	33.1393	42.5764		0.351741	0.791932	0.252641	0.821752		1.13026	1.08724	0.776932	1.05941		Malic acid	0.176653	0.120671	-0.364139	0.0832591
41.0128	43.0936	39.3574	21.4165		42.5154	54.8035	34.6919	17.4655		0.694837	0.205988	0.260005	0.0944685		0.964657	0.78633	1.13448	1.22622		Alanine, beta-	-0.0519125	-0.346793	0.182036	0.294218
71.7331	28.884	18.1698	10.733		58.0641	36.5508	16.0341	11.7068		0.21248	0.193297	0.381158	0.633202		1.23541	0.790243	1.1332	0.916817		Fumaric acid	0.304992	-0.339631	0.180399	-0.125295
70.1139	46.302	23.4638	21.5916		71.4185	44.5119	32.2281	25.4741		0.923825	0.751033	0.0528843	0.754778		0.981732	1.04022	0.728055	0.847591		Ribose	-0.0265988	0.0568856	-0.457881	-0.23856
77.4455	64.4347	73.2549	75.3936		68.5823	63.1213	80.5479	62.777		0.170449	0.882794	0.336082	0.0678362		1.12924	1.02081	0.909459	1.20097		Succinic acid	0.175346	0.0297116	-0.13692	0.264206
92.3414	96.0976	58.1521	62.1971		89.8763	88.5067	69.0867	58.9577		0.836958	0.546504	0.48364	0.777341		1.02743	1.08577	0.841727	1.05494		Galactose-6-phosphate	0.0390372	0.118714	-0.248576	0.0771658
42.1963	44.1725	51.6678	41.9595		39.5462	51.2771	51.5365	37.5983		0.482408	0.32071	0.984036	0.138042		1.06701	0.861446	1.00255	1.116		Phosphoric acid monomethyl ester	0.0935775	-0.215168	0.0036706	0.158332
57.2448	31.6448	9.30209	18.6852		63.7823	41.7049	22.5085	15.9167		0.690537	0.596365	0.0134232	0.604064		0.897502	0.758778	0.41327	1.17394		Tyrosine	-0.156012	-0.39825	-1.27484	0.231353
6.07201	3.72845	3.66763	2.45897		4.03295	5.42177	6.82438								1.5056	0.68768	0.537431			Maltitol	0.59034	-0.54019	-0.895849
34.3587	43.1962	28.2941	19.3116		32.7514	42.7203	24.2978	18.2652		0.610937	0.909052	0.512137	0.760978		1.04908	1.01114	1.16447	1.05729		Fructose-1-phosphate	0.0691195	0.0159832	0.219677	0.0803727
19.0593	25.3507	40.8662	19.5171		20.3801	19.4293	33.9602	30.5061		0.578138	0.232388	0.657627	0.125667		0.935191	1.30476	1.20336	0.639778		Guanosine-5-monophosphate	-0.0966668	0.383789	0.267062	-0.644356
17.0719	22.8609	45.7322	48.2197		27.2639	22.9085	41.2905	33.9995		0.0643478	0.994556	0.548176	0.152653		0.62617	0.997922	1.10757	1.41825		Glycolic acid-2-phosphate	-0.675374	-0.00300174	0.147403	0.504108
16.9375	19.762	18.3378	30.1308		17.9743	17.6256	34.8971	21.0476		0.859157	0.683989	0.132557	0.247208		0.942315	1.12121	0.525482	1.43155		Adenosine-5-monophosphate	-0.085718	0.165057	-0.928288	0.51758
	12.1559	47.7473	35.5721			6.72512	62.634	29.3904			0.195455	0.304404	0.437986			1.80753	0.762322	1.21033		Epigallocatechin		0.85402	-0.391527	0.275401
19.3475	26.3004	53.2985	45.5788		32.6811	22.33	53.9956	40.9297		0.00153244	0.475521	0.940224	0.443475		0.592008	1.17781	0.98709	1.11359		Glyceric acid-2-phosphate	-0.756312	0.236104	-0.0187469	0.155217
64.6178	63.7203	41.892	32.5595		61.7075	51.347	62.4454	30.0584		0.71059	0.189288	0.0652077	0.69186		1.04716	1.24097	0.670859	1.08321		Adenosine, 5-methylthio-	0.066486	0.311473	-0.575918	0.115312
11.5997	15.8719	18.9112	13.3952		8.95349	11.9675	21.6878	11.2714		0.248586	0.515273	0.598835	0.690078		1.29555	1.32625	0.871972	1.18842		Serine, O-acetyl-	0.37356	0.407352	-0.197647	0.249049
62.001	61.5217	55.5079	34.3986		60.2264	44.0931	79.8148	34.5374		0.884183	0.186359	0.134299	0.988012		1.02946	1.39527	0.695458	0.995982		Glyceric acid-2,3-diphosphate	0.0418941	0.480544	-0.523964	-0.00580832
114.931	59.4638	38.3569	49.6564		100.353	485.01	60.3724	37.4791		0.70632	0.466006				1.14527	0.122603	0.635338	1.32491		Lyxose	0.19569	-3.02793	-0.654404	0.405893
46.2751	44.1953				60.4169	37.0377				0.336295	0.54854				0.765929	1.19325				Trehalose-6-phosphate	-0.384718	0.254896
	15.0604		7.80313			16.6645	15.284	7.91562								0.903738	0	0.985789		Ferulic acid, trans-		-0.146023		-0.0206499
*Ornithine: represents the sum of Ornithine, Citrulline and Arginine
** Pyroglutamic acid: represents the sum of Pyroglutamic acid, Glutamic acid and Glutamine
