# Supplementary material for: Increasing abscisic acid levels by immunomodulation in barley grains induces precocious maturation without changing grain composition
Source: J Exp Bot. 2016 Mar 7;67(9):2675–87. doi: 10.1093/jxb/erw102 (PMC4861016; doi:10.1093/jxb/erw102)
Supplement: Supplementary Data [file supp_erw102_supplementary_table_S2.xlsx]

## Sheet: Filial DEGs
													(+) blue = up-regulated in line363
			Table S2, List of differentially expressed genes in the filial fraction of grains of line 363.
												Ratios, line363:wildtype, bold, signicantly different							Corrected p values
Seq. ID	Sequence	hit_raw_score	hit_significance	EST name	Description	Blast to Go description with species	E-value	Similarity	GO	EC		7DAF	10DAF	14DAF	20DAF			7DAF	10DAF	14DAF	20DAF
A_13_P412805	CTGATAACGTGTGATAATACAGATTGATCGAAGTATCTCTTTCATTGATGATCCAAGGAT	119	2e-27	gi|21949541|gb|BM097461.2|BM097461	0	0	0	0	0	0		2	2.34	1.85	1.73			0.007175	0.000396	0.008845	0.010342
A_13_P025841	TTCAGATACAAAAGTCATACCCAATAAATGTTGCCTCTTCCTGCTGATCGGGGAGGCAAA	119	2e-27	gi|151421580|gb|AK252733.1|	0	0	0	0	0	0		2.89	3.23	2.65	1.96			0.00035	2e-06	0.000357	0.00514
A_13_P366922	TCTGAAGCACATGACGGTCTCTCAAGATTGGCCACAAAGTTGACCACTGAACCACATTTT	119	2e-27	gi|16291244|gb|BI949730.1|BI949730	bsz7_horvu ame: full=serpin-z7 ame: full=bsz7 ame: full= 7	BSZ7_HORVURecName: Full=Serpin-Z7; AltName: Full=BSZ7; AltName: Full=HorvuZ7	2.12246e-102	72.9%	P:negative regulation of peptidase activity; C:extracellular space; F:serine-type endopeptidase inhibitor activity	-		0.05	4.51	0.38	0.02			0.923849	0	0.77851	0.874441
A_13_P469953	AATTACCTAAACTGTTACATGTAAGTGATGGGTTTCAACATTCAATAATGCCACCGGTAT	103	9e-23	gi|1197576|emb|X95277.1|	bsz7_horvu ame: full=serpin-z7 ame: full=bsz7 ame: full= 7	BSZ7_HORVURecName: Full=Serpin-Z7; AltName: Full=BSZ7; AltName: Full=HorvuZ7	0.0	81.0%	P:negative regulation of peptidase activity; C:extracellular space; F:serine-type endopeptidase inhibitor activity	-		0.05	4.75	-0.1	-0.15			0.98607	2e-06	0.991631	0.934074
A_13_P075631	CCTAAACTGTTACATGTAAGTGATGGGTTTCAACATTCAATAATGCTGCCGGTATAATAA	119	2e-27	gi|1197576|emb|X95277.1|	bsz7_horvu ame: full=serpin-z7 ame: full=bsz7 ame: full= 7	BSZ7_HORVURecName: Full=Serpin-Z7; AltName: Full=BSZ7; AltName: Full=HorvuZ7	0.0	81.0%	P:negative regulation of peptidase activity; C:extracellular space; F:serine-type endopeptidase inhibitor activity	-		0.04	4.74	-0.28	-0.17			0.952037	1e-05	0.949408	0.954117
A_13_P346212	TATGTTGATCCAATGACGCCTTTGCCAAGATCATGGCCAGAAATATCGATTGAGATGATC	103	9e-23	TA31118_4513.FAS	989726 beta-amylase	AF414081_1endosperm-specific beta-amylase 1 [Hordeum vulgare subsp. vulgare]	0.0	96.7%	F:identical protein binding; P:polysaccharide catabolic process; F:beta-amylase activity	EC:3.2.1.2		0.19	2.43	0.15	0.18			0.879002	0.000152	0.993159	0.978376
A_13_P121089	AATGACACTCCCGAGAGAACTCAATTCTTCAGAGACAACGGGACATACCTAAGTGAGAAG	119	2e-27	TA31118_4513.FAS	989726 beta-amylase	AF414081_1endosperm-specific beta-amylase 1 [Hordeum vulgare subsp. vulgare]	0.0	96.7%	F:identical protein binding; P:polysaccharide catabolic process; F:beta-amylase activity	EC:3.2.1.2		0.13	2.51	0.07	0			0.838715	0.000109	0.911997	0.896007
A_13_P366907	ATATGTTGATCCAATGGCGCCTTTGCCAAGATCAGGGCCCAGAATATCGATTGAGATGAT	96	2e-20	TA31118_4513.FAS	989726 beta-amylase	AF414081_1endosperm-specific beta-amylase 1 [Hordeum vulgare subsp. vulgare]	0.0	96.7%	F:identical protein binding; P:polysaccharide catabolic process; F:beta-amylase activity	EC:3.2.1.2		0.19	2.46	0.06	0.28			0.964151	6.7e-05	0.986566	0.407269
A_13_P006606	GTGACAGAGAAACCTTTCTCTGCCTTATTAATAATAAATAAAGCACATCACTTGTGTGTG	119	2e-27	gi|415599|gb|D21349.1|BLYBAA	989726 beta-amylase	beta-amylase [Hordeum vulgare subsp. vulgare]	0.0	97.0%	F:identical protein binding; P:polysaccharide catabolic process; F:beta-amylase activity	EC:3.2.1.2		0.12	2.55	-0.03	0.02			0.957295	0.000151	0.966542	0.868602
A_13_P229694	CCACCCATGTAATGGGAACCTTTATGAATTTACTACCCCTTTATGTTTGTGGTGGTGGAA	119	2e-27	gi|12032401|gb|AL506186.1|AL506186	2460526 beta-amylase	beta-amylase [Hordeum vulgare subsp. vulgare]	7.8167e-107	98.0%	F:identical protein binding; P:polysaccharide catabolic process; F:beta-amylase activity	EC:3.2.1.2		0.02	2.6	0.01	0.14			0.882098	0.000364	0.851517	0.844262
A_13_P275664	AGAAAAACCTTTCTCTGCCTTATTAATAATAAATAAAGCCCATCACTTGGGTGTGTTCTG	119	2e-27	gi|16322027|gb|BE454450.3|BE454450	989726 beta-amylase	beta-amylase [Hordeum vulgare subsp. spontaneum]	4.7785e-51	100.0%	P:polysaccharide catabolic process; F:beta-amylase activity	EC:3.2.1.2		-0.16	2.23	-0.17	0.17			0.886566	9.6e-05	0.995135	0.948384
A_13_P281219	TTACTACCCTTTATGTTGTGTGTGAGTGTGACAGAGAAACCTTTATGTGCGTTATTAATA	96	2e-20	gi|415599|gb|D21349.1|BLYBAA	989726 beta-amylase	beta-amylase [Hordeum vulgare subsp. vulgare]	0.0	97.0%	F:identical protein binding; P:polysaccharide catabolic process; F:beta-amylase activity	EC:3.2.1.2		0.18	2.21	-0.17	0.11			0.833693	7.6e-05	0.947551	0.858549
A_13_P236194	TGTGTGTGAGTGTGACAGAGAAACCTTTCTCTGCCTTATTAATAATAAATAAAGCACATC	119	2e-27	gi|415599|gb|D21349.1|BLYBAA	989726 beta-amylase	beta-amylase [Hordeum vulgare subsp. vulgare]	0.0	97.0%	F:identical protein binding; P:polysaccharide catabolic process; F:beta-amylase activity	EC:3.2.1.2		0.41	2.05	-0.41	-0.03			0.482107	0.000215	0.838408	0.830196
A_13_P578614	GGAGAACATGAAAGACTTCTTGGATGCTGGTGTTATCGTCGACATTGAAGTAGGACTTGG	111	4e-25	TA31118_4513.FAS	989726 beta-amylase	AF414081_1endosperm-specific beta-amylase 1 [Hordeum vulgare subsp. vulgare]	0.0	96.7%	F:identical protein binding; P:polysaccharide catabolic process; F:beta-amylase activity	EC:3.2.1.2		0.43	2.22	-0.33	0.11			0.651946	1.3e-05	0.404917	0.896745
A_13_P230644	ACAAGCTTCAGGGAGAACATGAAAGAGTTCTTGGATGCTGGTGTTATCGTTCGACATTGA	103	9e-23	TA31118_4513.FAS	989726 beta-amylase	AF414081_1endosperm-specific beta-amylase 1 [Hordeum vulgare subsp. vulgare]	0.0	96.7%	F:identical protein binding; P:polysaccharide catabolic process; F:beta-amylase activity	EC:3.2.1.2		-0.2	2.2	-0.2	0.11			0.925857	9.2e-05	0.88981	0.943946
A_13_P344947	GAATCAGCTGGTGGAGGGACAAAACTATGCCAATTTCAAGACCTTTGTCGACAGAATGCA	119	2e-27	TA31118_4513.FAS	989726 beta-amylase	AF414081_1endosperm-specific beta-amylase 1 [Hordeum vulgare subsp. vulgare]	0.0	96.7%	F:identical protein binding; P:polysaccharide catabolic process; F:beta-amylase activity	EC:3.2.1.2		0.07	2.15	-0.49	0.17			0.893737	0.000133	0.982051	0.920472
A_13_P028976	CTCTTCTTGGCTATAGCAAGATTGAGATTTATAAATCATATACAATAAGAGTTGCTGCGG	119	2e-27	gi|18952|emb|X05405.1|	839272 chymotrypsin inhibitor-2	ICI3_HORVURecName: Full=Subtilisin-chymotrypsin inhibitor-2B; Short=CI-2B	7.92134e-29	97.3%	P:response to wounding; P:negative regulation of peptidase activity; F:serine-type endopeptidase inhibitor activity	-		0.13	3.85	-0.01	0.07			0.921285	6e-06	0.874096	0.917852
A_13_P276559	TTCCCACCTCTTAATGGGAGCACTGGTCAAACACCATCCATGTCTAGTACAAATAAGCAG	119	2e-27	gi|13189917|gb|BE455395.2|BE455395	bsz7_horvu ame: full=serpin-z7 ame: full=bsz7 ame: full= 7	BSZ7_HORVURecName: Full=Serpin-Z7; AltName: Full=BSZ7; AltName: Full=HorvuZ7	6.96236e-84	77.4%	P:negative regulation of peptidase activity; C:extracellular space; F:serine-type endopeptidase inhibitor activity	-		-0.25	3.33	0.33	-0.11			0.552913	0	0.662995	0.890583
A_13_P141890	TACATGAAATAGCTTCTCCTTGTTGTGTCCCTTCGATATCTCGGTTCGTCCTCAGAGTTG	119	2e-27	TA36751_4513.FAS	defensin-like protein 1	predicted protein [Hordeum vulgare subsp. vulgare]	9.74198e-40	77.1%	P:defense response	-		0.2	2.93	0.41	-0.05			0.855636	5.8e-05	0.591429	0.975149
A_13_P652028	TACCAACGATGTGCAATGTTAATGTGCCATTGTATGACATCATGCCATTCGGCGTTGGCA	119	2e-27	gi|18906|emb|X01024.1|	b1 hordein	unnamed protein product [Hordeum vulgare]	1.80233e-48	58.0%	F:nutrient reservoir activity	0		1.66	0.68	-0.26	0.07			0.023047	0.496968	0.555459	0.887886
A_13_P651993	TGTTATTTGCAACAACCTCAACCACAACAACTTGGTCAACCACAACAGGTACCACAGAGT	111	4e-25	gi|18906|emb|X01024.1|	b1 hordein	unnamed protein product [Hordeum vulgare]	1.80233e-48	58.0%	F:nutrient reservoir activity	0		1.63	1.03	0.17	-0.04			0.0038	0.02103	0.882408	0.995505
A_13_P604608	ACAAACTCAACCACAACAACTTGGTCAACCACAGCAGGTACCACAAAGTGGTTTCTTGCA	88	5e-18	gi|18906|emb|X01024.1|	b1 hordein	unnamed protein product [Hordeum vulgare]	1.80233e-48	58.0%	F:nutrient reservoir activity	0		1.52	0.72	0.2	0.04			0.010483	0.992362	0.973879	0.966655
A_13_P657390	GTGCCATTGTATGACATCATGCCATTCGGCGTTGGCACTAGAGTTGGTGTCTAATGATAA	119	2e-27	gi|18906|emb|X01024.1|	b1 hordein	unnamed protein product [Hordeum vulgare]	1.80233e-48	58.0%	F:nutrient reservoir activity	0		1.68	0.94	0.22	0.04			0.00292	0.048947	0.463657	0.99088
A_13_P126305	CGAGGTGTCTATAGCAAACATTTCAATATGCCTATGTTGATCATGGTAGCAATATTAACA	119	2e-27	TA32310_4513.FAS	puroindoline a	puroindoline a [Taeniatherum caput-medusae]	3.50575e-22	69.3%	P:defense response; C:extracellular space; C:membrane; C:extracellular region; P:defense response to bacterium	0		0.61	0.6	0.11	1.21			0.680968	0.506187	0.919711	0.040421
A_13_P515854	GACGATTAGAGCCGGAAGATGCTTGGATGAACAAATACGATTACTGCCCAGTTGCTCATT	111	4e-25	TA38269_4513.FAS	2645885 protein	predicted protein [Hordeum vulgare subsp. vulgare]	4.53398e-141	88.7%	C:plasma membrane; C:transport vesicle membrane; C:integral component of membrane; P:protein transport	-		0.13	1.8	-0.42	1.11			0.968457	0.007565	0.800705	0.022176
A_13_P418315	CATCAAGTACAATTGTGAGGTTGAGTTGTGGATCTGCCTGCTCCTATCATTCTTTGGCTA	96	2e-20	gi|161420042|gb|EX573898.1|EX573898	hydrophobic protein lti6a-like	predicted protein [Hordeum vulgare subsp. vulgare]	2.00939e-33	84.5%	C:integral component of membrane; P:response to water deprivation; P:response to cold; P:hyperosmotic salinity response; C:cytoplasmic membrane-bounded vesicle; P:water transport; P:Golgi organization; P:response to cadmium ion; P:glycolytic process; P:response to abscisic acid; C:plasma membrane	-		-0.04	0.88	-0.72	1.07			0.900095	0.191446	0.853488	0.018552
A_13_P147845	GTGTGTACGTACAGTAGTAGTACTGCAGCTAAATAAATGAGTCGGGTGGTTTGATCGTCA	119	2e-27	TA38634_4513.FAS	1689108 protein	cystatin Hv-CPI6 [Hordeum vulgare subsp. vulgare]	9.85229e-49	81.1%	F:cysteine-type endopeptidase inhibitor activity; P:negative regulation of peptidase activity; P:defense response; C:cytoplasmic membrane-bounded vesicle; C:extracellular region	-		0.13	0.82	-0.14	1.17			0.8424	0.326178	0.878364	0.022194
A_13_P020366	GCGTAATAAATCCCTCGTATGTGCCCGCCTGCTTAATAAAGACATGTTAACTTGGTTTTC	119	2e-27	gi|16256440|gb|BF622820.3|BF622820	651677 protein	unknown protein [Triticum turgidum]	1.86343e-11	80.6%	C:cytoplasmic membrane-bounded vesicle	-		0.12	0.96	-0.31	1.16			0.871431	0.295631	0.513614	0.044095
A_13_P428306	ACGCCCAAAGTCATGTTTATTGTTTGTCTGGTTGATTAATACATCATGCATTGCTTGGCT	119	2e-27	gi|21798505|gb|BQ657372.1|BQ657372	luminal-binding protein 4	predicted protein [Hordeum vulgare subsp. vulgare]	5.94708e-53	84.6%	F:ATP binding	-		0.03	1.42	1.19	1			0.883684	0.020431	0.02257	0.047727
A_13_P158860	GACAGTGTGTTTAGCACTACTATCGAGCAATTCATGCGTGCGTGCTGTAATTAAATTACT	119	2e-27	TA42338_4513.FAS	predicted protein	predicted protein [Hordeum vulgare subsp. vulgare]	1.30066e-22	57.25%	-	0		-0.02	0.9	1.12	-0.71			0.987831	0.38146	0.018304	0.960932
A_13_P132955	AAATAAAGATGTAAGGTGTACGGACGAATAAAAGTGCACATCCGAACCCACGTCTTTTTT	119	2e-27	TA34052_4513.FAS	2732000 ripening-related	predicted protein [Hordeum vulgare subsp. vulgare]	5.07989e-85	84.3%	C:extracellular region; C:cytoplasmic membrane-bounded vesicle	-		0.83	1.97	1.3	0.83			0.405057	0.005878	0.017245	0.363532
A_13_P136355	TTCAGTATGAGATGTTGTACATAATTGGACAATCTATCCTGTTCCCTATAATATGTCGTG	119	2e-27	TA34997_4513.FAS	c-4 methylsterol oxidase	predicted protein [Hordeum vulgare subsp. vulgare]	2.40559e-29	92.4%	P:fatty acid biosynthetic process; F:oxidoreductase activity; F:iron ion binding; C:integral component of membrane; P:oxidation-reduction process	-		0.1	2.33	0.89	0.75			0.816085	0.000376	0.242206	0.401936
A_13_P005656	CCTCAAGAAATGTTATTGGCAATCACGAAAACCGGCTCAAACTTTCATGATAAGGGCTGT	119	2e-27	gi|12028661|gb|AL502446.1|AL502446	predicted protein	predicted protein [Hordeum vulgare subsp. vulgare]	8.02282e-26	98.0%	F:polysaccharide binding; F:protein kinase activity; P:protein phosphorylation; F:ATP binding	-		0.05	2.34	0.5	1.26			0.834633	0.000144	0.939412	0.037311
A_13_P218314	ATAGAGCGATGCAGACTTATCCCGGTGAAGAATAATAGCCGAGCTTCCATATATATATAT	92	3e-19	TA36852_4513.FAS	1744127 mft	predicted protein [Hordeum vulgare subsp. vulgare]	7.18523e-37	92.4%	-	0		0.21	1.81	0.72	0.75			0.876619	0.010595	0.961037	0.14216
A_13_P192399	AGTCTGCATCCAGAGCATCTACACCATGACATTTTAAATCCGGCTCAAACTTCGGGTCAT	119	2e-27	TA53775_4513.FAS	0	0	0	0	0	0		-0.04	1.57	0.65	0.69			0.830452	0.009247	0.541226	0.653281
A_13_P070996	GTATTGTAAGCTCCCTTTGTCCTTCAAGAAATGGCAAATAAACCCATCGAGTTTGTTCAC	119	2e-27	gi|51523368|gb|CV060229.1|CV060229	monothiol glutaredoxin-s3	Monothiol glutaredoxin-S3 [Aegilops tauschii]	4.06989e-27	59.0%	P:response to acid chemical; P:response to hormone; P:response to other organism; P:cellular response to organic substance; P:signal transduction; P:response to stress; N/A	-		0.41	1.31	-0.01	0.38			0.783293	0.037841	0.878753	0.542216
A_13_P120960	CGAATAAAATTGCATGTTCTGTTTTGCATGATAAATGAAATCTCAGAAGCCTCTCACCTT	119	2e-27	TA31091_4513.FAS	avenin-like a precursor	predicted protein [Hordeum vulgare subsp. vulgare]	1.20089e-50	65.0%	F:nutrient reservoir activity	0		0.43	1.07	0.36	0.45			0.652169	0.022776	0.688583	0.956525
A_13_P415270	ATGCTACAAAGTGGGAGCAATATATGAGCTCATCACATTTAGCTAGTCATGGGACCGATC	119	2e-27	gi|21951480|gb|BM370372.2|BM370372	protein lurp-one-related 6-like	predicted protein [Hordeum vulgare subsp. vulgare]	4.56578e-101	91.8%	-	0		0.77	1.35	0.01	0.83			0.211033	0.020887	0.845091	0.367222
A_13_P442873	AAGCTTCCGTGAATAAACACATGTACTCCCACTGCTCAATCAAATAAAATTTGTTAAGGT	119	2e-27	gi|24226169|gb|BU975376.1|BU975376	1340749 bowman-birk type wound-induced protease inhibitor	predicted protein [Hordeum vulgare subsp. vulgare]	4.27773e-35	67.6%	F:serine-type endopeptidase inhibitor activity; C:extracellular region; P:proteolysis; F:peptidase activity	0		0.76	1.79	0.39	0.54			0.206218	0.012209	0.875292	0.635883
A_13_P418270	TAGTTATGCGATGGTGCATTGCATGGATGTAATCCCCCGTGACAATTCAGGTTAAGTCCT	119	2e-27	gi|21931116|gb|BM442018.2|BM442018	0	0	0	0	0	0		0.04	1.14	0.53	0.7			0.935993	0.036147	0.766902	0.857619
A_13_P056101	ATCGGGATCCTTGTGACCAAGTCTCCAAAGGAGACCAGCGCATCGTACTCTCTGCGTGAG	119	2e-27	gi|90200740|gb|DQ436929.1|	trehalose-phosphate phosphatase	sister of ramosa 3, partial [Hordeum vulgare]	4.89144e-128	88.8%	F:catalytic activity; P:trehalose biosynthetic process	-		-0.12	1.08	0.26	0.36			0.980418	0.018618	0.694153	0.734078
A_13_P294507	GGTTTGGTTTAAATAAAAGGTGTTGTGCCGGTGGTTTCATTGGAGGTATTTATACAATCC	119	2e-27	gi|13120508|gb|BF260169.2|BF260169	universal stress protein a-like	Universal stress protein A-like protein [Aegilops tauschii]	1.62935e-63	84.7%	P:response to stress	-		-0.1	1.19	0.34	0.26			0.898663	0.016851	0.772126	0.864312
A_13_P356797	ATGTATGCAGGCGCGTGTGCCCTTCGTTGTTCTTGTCAATTTCCGCGAGCTATTTTTATT	119	2e-27	gi|21945938|gb|BI776709.2|BI776709	2645357 protein	PREDICTED: uncharacterized protein LOC100823010 [Brachypodium distachyon]	1.00768e-07	77.4%	C:membrane; C:cytoplasmic membrane-bounded vesicle	-		0.19	1.21	0.33	0.28			0.928063	0.041437	0.670278	0.367086
A_13_P088776	GATGTTACTACGAATGTAATAAACGTAAGCAAAGGACATTACAGCAGAAGAATTGCAACT	119	2e-27	gi|4100156|gb|U94591.1|HVU94591	849878 cysteine proteinase (ec -) - rice	cysteine proteinase precursor [Hordeum vulgare]	0.0	85.0%	C:cytoplasmic membrane-bounded vesicle; P:proteolysis; F:cysteine-type endopeptidase activity	EC:3.4.22		0.08	2.1	-0.11	0.13			0.941217	3.9e-05	0.978212	0.828925
A_13_P445748	TTTAACTACCAGGGTTTTCGTTACTCTGCTGCCTTACTGTAATAAACCGTTGTAACGTGT	119	2e-27	gi|24237301|gb|BU986355.1|BU986355	calmodulin-like protein 5	Putative calcium-binding protein CML17 [Aegilops tauschii]	6.38832e-76	70.0%	C:cytoplasmic membrane-bounded vesicle	-		0.39	1.77	0.49	0.48			0.51201	0.007346	0.397887	0.944665
A_13_P130940	TTGTTTCCTTAATAAGTATCAGATATAAGGCACTCTTCTGAGAGTCTTTTCCTCGTGCCG	119	2e-27	TA33506_4513.FAS	2639519 protein	predicted protein [Hordeum vulgare subsp. vulgare]	3.35918e-109	86.3%	-	0		-0.05	1.24	0.09	0.51			0.837044	0.021032	0.885666	0.416871
A_13_P130945	TACCGGCTATTTGTTTCCTTAATAAGTATCAGATATAAGGCACTCTTCTGAGAGTCTATT	119	2e-27	TA33507_4513.FAS	2639519 protein	predicted protein [Hordeum vulgare subsp. vulgare]	6.63483e-91	82.4%	-	0		0.1	1.45	0.11	0.29			0.814778	0.015285	0.803039	0.988634
A_13_P358357	CGAGTTGTTTCGTATCAAGTTGTACTTGTTTTGTACCGGCTATTTGTTTCCTTAATAAGT	119	2e-27	TA33506_4513.FAS	2639519 protein	predicted protein [Hordeum vulgare subsp. vulgare]	3.35918e-109	86.3%	-	0		0.01	1.68	0.11	0.44			0.932088	0.02768	0.938826	0.913799
A_13_P157295	GGAGTGGGAACAAATGAAGGAAGCCCAGAATTCATTATTGAAACAGTACTTCAATTTGTG	119	2e-27	TA41819_4513.FAS	transcription factor hbp-1b -like	predicted protein [Hordeum vulgare subsp. vulgare]	0.0	81.0%	P:regulation of transcription, DNA-templated; F:sequence-specific DNA binding transcription factor activity; F:sequence-specific DNA binding; P:transcription, DNA-templated; C:mitochondrion	-		0.2	1.54	-0.07	-0.28			0.85314	0.02032	0.973089	0.806854
A_13_P021486	AATGACGGGAGTAGTTTGTTGGAGGATCGAGTACAATTTGCTATCAAATATGAATTTGAC	119	2e-27	gi|161464286|gb|EX580490.1|EX580490	0	0	0	0	0	0		0.09	1.14	-0.27	-0.33			0.995295	0.022887	0.835455	0.971839
A_13_P000166	CATAGTACAATTTAATACTTCCTCCATGTAAAAGTGAGGATGAGGGACATGCATTGTATT	119	2e-27	gi|166976|gb|M17126.1|BLYAMY1	alpha-amylase type b isozyme	alpha-amylase 1 [Hordeum vulgare]	0.0	92.4%	F:alpha-amylase activity; P:carbohydrate metabolic process; F:calcium ion binding	EC:3.2.1.1		0.07	1.02	-0.43	-0.33			0.995475	0.035343	0.7838	0.542111
A_13_P345727	TTCTCGGCTATCGTTGGTATGGGGTGCTCCGGTGTGAGTCGTTTTGTGCTATATTATTTT	119	2e-27	gi|16328325|gb|BG369297.2|BG369297	803390 protein	YLP [Hordeum vulgare subsp. vulgare]	5.47548e-38	94.9%	P:ATP hydrolysis coupled proton transport; C:proton-transporting two-sector ATPase complex, catalytic domain; F:proton-transporting ATPase activity, rotational mechanism	-		0.07	1.21	0.08	0.5			0.956949	0.013006	0.935885	0.899784
A_13_P299487	TTTGTGTCACCTTGCAGATTCCCTAAATATCATATTGGGGTTGGTCCGGCTGGAAGCTTA	119	2e-27	gi|13260976|gb|BF263653.2|BF263653	60s ribosomal protein l19-2-like	predicted protein [Hordeum vulgare subsp. vulgare]	2.47368e-65	75.4%	C:ribonucleoprotein complex; C:mitochondrion	-		0.01	1.28	0.03	0.46			0.984872	0.041265	0.839845	0.967025
A_13_P045616	CCATGTAATCTGAAATTTACCAAGTATGCTGCTACCCTCTGTCTTGATTTGACCAGGCTC	119	2e-27	gi|166073940|gb|FD528574.1|FD528574	upf0533 protein c5orf44-like	predicted protein [Hordeum vulgare subsp. vulgare]	8.78307e-78	90.5%	P:protein import into peroxisome matrix; P:fatty acid beta-oxidation; C:chloroplast	-		0.07	1.08	-0.08	0.21			0.829666	0.02345	0.991914	0.47668
A_13_P276484	GTTAAAGGGGAAAATTTTGAAAGAATTGGGGCCCGGTTTTGACCTAAATTGTTATCCCCG	119	2e-27	gi|13189882|gb|BE455323.2|BE455323	glutathione s-transferase f11-like	predicted protein [Hordeum vulgare subsp. vulgare]	3.22245e-98	92.1%	F:glutathione transferase activity	EC:2.5.1.18		0.05	1.23	-0.05	0.19			0.930045	0.030642	0.982995	0.923728
A_13_P341467	CTGTAACCGTTCCGGTTTAGTTGAACGAAAAATTATGCCTCTTTGGTTGTACCTAAGCTT	119	2e-27	gi|16324604|gb|BG367165.2|BG367165	864207 ribosomal protein s8e family protein	Os02g0489400 [Oryza sativa Japonica Group]	3.94317e-55	68.0%	P:maturation of SSU-rRNA from tricistronic rRNA transcript (SSU-rRNA, 5.8S rRNA, LSU-rRNA); F:structural constituent of ribosome; P:translational elongation; C:cytosolic small ribosomal subunit	-		0.03	1.04	0.06	0.27			0.823327	0.025505	0.853942	0.406773
A_13_P539754	AAATTCGATAATAGTTTGAAGAAAAAGGGCTCCCTTGTATTTTGGGCACTTACGTCCAGC	119	2e-27	gi|60285832|gb|DN184523.1|DN184523	receptor protein kinase 1	predicted protein [Hordeum vulgare subsp. vulgare]	0.697399	55.6%	F:ATP binding; F:protein kinase activity; F:nucleotide binding; P:protein phosphorylation; F:transferase activity, transferring phosphorus-containing groups; F:protein serine/threonine kinase activity; C:cytoplasmic membrane-bounded vesicle	0		0.07	1.11	0.04	0.41			0.87741	0.041352	0.873729	0.838017
A_13_P099855	AATGAAAATTCACGTGTGTGATGTTAAAAATGTGGAACTTCTATGAAGTGTTTCAACCCC	119	2e-27	gi|151418592|gb|AK249943.1|	2594189 nadph hc toxin reductase	Dihydroflavonol-4-reductase [Aegilops tauschii]	3.08992e-163	87.9%	P:cellular metabolic process; F:coenzyme binding; F:catalytic activity	-		0	1.25	-0.17	0.08			0.997482	0.02568	0.977375	0.903408
A_13_P069816	AGTGAAATGTACGGGCATATTTGCTAGTTGCCATGAATTTAATTTAAGAGATCTGGTTCA	119	2e-27	gi|151426641|gb|AK253034.1|	protein phosphatase 2c 1	predicted protein [Hordeum vulgare subsp. vulgare]	7.10368e-137	80.6%	P:protein autophosphorylation; P:cellular response to light stimulus; F:metal ion binding; P:rRNA processing; P:peptidyl-threonine dephosphorylation; P:thylakoid membrane organization; P:regulation of proton transport; C:chloroplast stroma; P:photosystem II assembly; F:phosphoprotein phosphatase activity	EC:3.1.3.16		0.04	1	-0.22	0.03			0.970194	0.036916	0.747897	0.978299
A_13_P518869	ATGCTATGTTAGATTTAGCCTAGAAGCAAGATACATACACGCCTTTTCCTGTTTATTTGA	119	2e-27	gi|57830178|gb|CX631391.1|CX631391	protein	predicted protein [Hordeum vulgare subsp. vulgare]	8.2827e-74	90.1%	F:polysaccharide binding; F:protein tyrosine kinase activity; P:peptidyl-tyrosine phosphorylation; F:ATP binding; F:protein serine/threonine kinase activity	EC:2.7.11; EC:2.7.10		-0.09	1.1	0.04	0.06			0.91446	0.039248	0.95483	0.866218
A_13_P478450	GTTAAGATAATTTGTCCTGAAATACCATTAGGTGAAGGTGGATGCTGGGTTGCCGATCCC	119	2e-27	gi|30054842|gb|CB860283.1|CB860283	186461 agenet domain containing protein isoform 1	predicted protein [Hordeum vulgare subsp. vulgare]	1.53021e-64	75.9%	-	0		0.01	1.07	0.18	0.13			0.946475	0.022125	0.898006	0.866326
A_13_P552724	AGGTATTATCGTGAAATGTCGGGAAGGCTTGCCGGATGTGGTGTATCAATTATTTTCTTC	119	2e-27	TC163112.FAS	2676837 os08g0508600	predicted protein [Hordeum vulgare subsp. vulgare]	6.82138e-10	86.2%	-	0		0	1.15	0.13	0.2			0.915662	0.03721	0.950822	0.876143
A_13_P309642	CCTAGCTTTACATGCATGTTGGTTATGCAAATCCCCATCTGCTTCCTTTGTTAAAAGTCA	119	2e-27	gi|11884180|gb|BF620446.1|BF620446	---NA---	---NA---	0	0	-	0		0.03	1.08	0.17	0.11			0.872841	0.018059	0.931205	0.970811
A_13_P299852	AAGAAACCTGTGCCGCCCGGGAAGAACTAACCAGATACTCAGATACCCAATTAGTTGAAA	119	2e-27	gi|13261268|gb|BF264101.2|BF264101	caffeic acid 3-o-methyltransferase	Caffeic acid 3-O-methyltransferase [Aegilops tauschii]	3.51852e-10	98.5%	P:flavonoid biosynthetic process; P:response to salicylic acid; P:response to wounding; F:protein dimerization activity; F:O-methyltransferase activity; P:response to hydrogen peroxide; P:lignin biosynthetic process; P:methylation; P:response to ethylene	EC:2.1.1		0.04	1.07	0.08	0.24			0.846448	0.032983	0.952209	0.793163
A_13_P375522	ATTGGTTGGGTGGTGGGTTAGAACGAATAGTTTTGATTCGCGTTCGGCAGATTAAAAACT	119	2e-27	gi|16297499|gb|BI953106.1|BI953106	uncharacterized n-acetyltransferase p20-like	predicted protein [Hordeum vulgare subsp. vulgare]	1.01663e-33	84.7%	F:N-acetyltransferase activity	EC:2.3.1		0.03	1.02	0.09	0.04			0.870195	0.023497	0.941386	0.81269
A_13_P042536	AGGATTTCTACACTCATGTTGTTTCTCAGGATGTGGATGTGGTAAAGTTGTGCCTCGTGC	119	2e-27	gi|30066235|gb|CB864260.1|CB864260	1835514 os09g0483500	Anamorsin [Aegilops tauschii]	5.34088e-67	92.4%	F:calcium ion binding	-		0.01	1.03	0.16	-0.01			0.949509	0.046561	0.884397	0.824973
A_13_P152875	CTTGTATACAAGTGATTTCGATACTTTTGCACAAAAATCAGGTCCCCATGTTTTGATAGC	119	2e-27	TA40358_4513.FAS	homeobox-leucine zipper protein hox1-like	predicted protein [Hordeum vulgare subsp. vulgare]	1.7955e-99	53.8%	P:regulation of transcription, DNA-templated; P:transcription, DNA-templated; F:sequence-specific DNA binding; C:nucleus; F:sequence-specific DNA binding transcription factor activity; F:DNA binding	0		0.09	1.08	0.09	0.11			0.874032	0.019302	0.894626	0.99174
A_13_P604643	AACCCAAGCGGCCTTGAACTAGAAAGGCCACAACAATTATTTCCACAATGGCAACCACTT	119	2e-27	gi|151420398|gb|AK251750.1|	gamma 3 hordein	gamma 3 hordein [Hordeum vulgare]	2.39916e-58	69.5%	F:nutrient reservoir activity; C:vacuole	-		0.4	1.11	0.15	-0.11			0.998606	0.015469	0.868238	0.842871
A_13_P445588	TCAAAGGGTGTTCATCTTTCTGCATATTCACCCTTAGGAAAACATGGATCACCTCAGTCC	119	2e-27	gi|24236819|gb|BU985873.1|BU985873	aldo-keto reductase family 4 member c9	Alcohol dehydrogenase (NADP+) [Aegilops tauschii]	9.96991e-105	82.5%	P:oxidation-reduction process; F:oxidoreductase activity	-		0.14	1.12	0.18	-0.21			0.895495	0.042596	0.827712	0.713967
A_13_P355282	TAGAACCCCCACAAATAAGGTGGATTTTAAAAAAGCGTGGTTTGGCCGCCTTCCTTGTGT	119	2e-27	gi|16333484|gb|BG418136.2|BG418136	2077701 lipoprotein	predicted protein [Hordeum vulgare subsp. vulgare]	1.95577e-87	76.3%	-	0		0.32	1.12	0.16	0.15			0.818896	0.012846	0.838471	0.953749
A_13_P432201	CCTTTTTAGACTTGTTTTGGTCCCCTGTCTGTAACTTACATGACTCTCATTTGGTAACAA	119	2e-27	gi|21963825|gb|BQ755353.1|BQ755353	hypothetical protein TRIUR3_15959	hypothetical protein TRIUR3_15959 [Triticum urartu]	1.68895e-60	63.4%	-	0		0.23	1.08	0.17	-0.04			0.521621	0.021709	0.924115	0.975728
A_13_P174535	TAGCTCCTCAGTGTACCTGCATGTGTAATGAAAAATAATTCCATCTTATCTTTTTTCCGA	119	2e-27	TA47830_4513.FAS	0	0	0	0	0	0		0.06	1.43	0.2	0.04			0.890695	0.037026	0.867468	0.909022
A_13_P192514	ATATAATATCCTCAAATCCTGATCCAGGTTTACTGTGCCCTTGCAGTACTTATGCTATGC	119	2e-27	TA53802_4513.FAS	hypothetical protein TRIUR3_07794	hypothetical protein TRIUR3_07794 [Triticum urartu]	9.91475e-95	61.2%	-	0		0.08	1.26	0.19	-0.02			0.906651	0.027944	0.88774	0.856806
A_13_P420280	CAAAAAATTGGCCCCGGTTTATTTTAAAATTCCACACCGTCTTTTTGTGTGTCTAAATGG	119	2e-27	gi|19152033|gb|BM816019.1|BM816019	actin-depolymerizing factor 5	predicted protein [Hordeum vulgare subsp. vulgare]	1.81051e-64	97.1%	P:actin filament depolymerization; F:actin binding; C:actin cytoskeleton	-		0.24	1.31	0.12	0.24			0.569326	0.044643	0.834544	0.889461
A_13_P440116	TTATAATATTTTTGAGAACTAACCTATTGACCCAGTGCCCAGTGTCAGTTCATGTTTTCT	119	2e-27	TC193511.FAS	0	0	0	0	0	0		0.13	1.28	0.28	0.08			0.945395	0.028974	0.604145	0.910169
A_13_P403760	TTTGCGATTGAACAATCTGTGAATGGCAATTGCCCCCTTCCTTTTGCCTCTTGATTTAGT	119	2e-27	gi|21149631|gb|BJ471128.1|BJ471128	2771209 os09g0563700	hypothetical protein F775_19048 [Aegilops tauschii]	1.89903e-44	78.4%	-	0		0.1	1.29	0.28	0.21			0.933021	0.022414	0.433932	0.856393
A_13_P369792	ATATCTCCCTCTGACTCTCATTATCAGATTATATTTATCATATTGCCGCGTCGCCCACAT	119	2e-27	gi|16293499|gb|BI950952.1|BI950952	hypothetical protein F775_08591	hypothetical protein F775_08591 [Aegilops tauschii]	1.42096e-98	75.2%	-	0		-0.09	1.06	0.25	0.57			0.839146	0.033059	0.768513	0.921764
A_13_P345687	GTCACATACAATGCCTTCACAATCCCATCTTCCTGTGATTTGTCTCAGCATTCATAATCA	119	2e-27	gi|13258382|gb|BG369281.1|BG369281	dehydrogenase reductase sdr family protein 7-like protein	predicted protein [Hordeum vulgare subsp. vulgare]	0.000148296	49.0%	P:oxidation-reduction process; F:oxidoreductase activity; P:metabolic process; C:cytoplasmic membrane-bounded vesicle	0		0.08	1.27	0.41	0.65			0.963752	0.04836	0.936457	0.779401
A_13_P500729	TATTTACTCAATTATTATTCCGATGTGCCGCTCGTCTTCTGGTTTCCAAGTACCTTCAAA	119	2e-27	gi|40955407|gb|CK569833.1|CK569833	0	0	0	0	0	0		0.09	1.24	0.24	0.66			0.988276	0.026816	0.438468	0.779781
A_13_P300637	ACATGTATGTCAATGCCCGGACAGGAAAGGAAGTGTCGCCCCCTTTTATTATAAACATAT	96	2e-20	TC194657.FAS	---NA---	---NA---	0	0	-	0		0.29	1.46	0.19	0.57			0.682058	0.025675	0.884457	0.521816
A_13_P226944	TTAGTGTGCTCCAATGGTGTGTGCTTGTAGTTTGTTGTCGTGCTTATATAGTATTGTTCT	119	2e-27	gi|151426268|gb|AK252860.1|	o-methyltransferase zrp4	O-methyltransferase ZRP4 [Aegilops tauschii]	5.16493e-171	83.9%	F:O-methyltransferase activity; F:protein dimerization activity; P:methylation	EC:2.1.1		0.05	1.5	0.23	0.58			0.936392	0.018008	0.661896	0.949912
A_13_P193504	CCAAGCGCTTGAGCTTTCACTGCCTGTAATAATAACTCTGTTTATCTATATTATTCGACC	119	2e-27	TA54066_4513.FAS	xylanase inhibitor precursor	AChain A, Crystal Structure Of The Triticum Aestivum Xylanase Inhibitor-Iia In Complex With Bacillus Subtilis Xylanase	3.4767e-74	85.8%	P:xylan catabolic process; F:hydrolase activity, acting on glycosyl bonds; P:proteolysis; F:aspartic-type endopeptidase activity	EC:3.4.23		0.7	1.3	0.21	0.44			0.792826	0.042791	0.64273	0.437496
A_13_P201034	AACTGTTTGGTATGTAGCACGTTCCCCTGTGCTGGTATAATGAGAAAATCTATGACTAGA	119	2e-27	TA55972_4513.FAS	autoimmune regulator	hypothetical protein F775_02184 [Aegilops tauschii]	0.00462451	57.33%	-	0		0.26	1.1	0.2	0.72			0.595974	0.046278	0.955109	0.679736
A_13_P311332	GATAGGGAGATAACCACCCAACTAGAAAAAGCTAGGGACCATCCACAGATAAAAACGATG	119	2e-27	gi|13083742|gb|BF621706.2|BF621706	chitinase 8	chitinase, partial [Hordeum vulgare]	4.22342e-59	94.6%	P:carbohydrate metabolic process; F:chitinase activity; P:cell wall macromolecule catabolic process; P:chitin catabolic process	EC:3.2.1.14		0.17	1.29	0.24	0.73			0.824319	0.025509	0.594179	0.367281
A_13_P296387	CCAACTACAAAATAGCCTGTTTAATGCCCCGGTTTGGAAAGGTAAAAAGTTTGTGAAAAA	119	2e-27	gi|13259856|gb|BF261556.2|BF261556	galactinol--sucrose galactosyltransferase 2	predicted protein [Hordeum vulgare subsp. vulgare]	1.32263e-48	57.3%	P:metabolic process; F:catalytic activity; C:mitochondrion	0		0.04	1.3	0.17	0.66			0.949409	0.02468	0.838083	0.849209
A_13_P180079	TTGACCGATTTGATGTTAAGAATGGTAAAGCGCCTAATGTCTCTCCTCGACTGTAATTTT	119	2e-27	TA49856_4513.FAS	peroxidase catalase 2	hypothetical protein FPSE_02265 [Fusarium pseudograminearum CS3096]	6.80494e-99	85.5%	F:heme binding; F:catalase activity; P:oxidation-reduction process; P:response to oxidative stress	EC:1.11.1.6		0.01	1.17	0.24	0.69			0.960657	0.038287	0.861602	0.92642
A_13_P076981	TGGAAGCGGGTGGGCTGCTTTTTAGAAGTTCGGCCCCGGTTTTCATTAAAAAATCAAAAG	119	2e-27	gi|16314856|gb|BF620603.3|BF620603	nadh dehydrogenase subunit f	hypothetical protein MTR_1g005250 [Medicago truncatula]	1.74784e-24	71.0%	P:oxidation-reduction process; F:NADH dehydrogenase (ubiquinone) activity	EC:1.6.5.3		0.18	1.32	-0.14	0.76			0.828788	0.022547	0.997647	0.173567
A_13_P281144	ATCTGCTATGAACCGAAATAACGAGAACCATTTTTGGGGTTCTTTTAATTCCAACTTTCT	119	2e-27	gi|16322837|gb|BE603143.3|BE603143	43856 alpha-amylase inhibitor cm16 subunit	IAAD_HORVURecName: Full=Alpha-amylase/trypsin inhibitor CMd; AltName: Full=Chloroform/methanol-soluble protein CMd; Flags: Precursor	2.00937e-86	82.1%	P:negative regulation of peptidase activity; C:extracellular region; F:serine-type endopeptidase inhibitor activity; F:alpha-amylase inhibitor activity	-		-0.29	1.27	-0.09	0.68			0.917876	0.025082	0.839245	0.429712
A_13_P424401	TAACTTAATGACTCTGTATAAATTGGTAAGTTGCTGCCGTAGACATGCCTTTCTTGTCAT	119	2e-27	gi|21270132|gb|BQ462352.1|BQ462352	cbl-interacting protein kinase 9	Os03g0126800 [Oryza sativa Japonica Group]	1.31003e-26	98.0%	P:protein phosphorylation; F:protein serine/threonine kinase activity; P:potassium ion homeostasis; P:response to salt stress; P:response to cold; P:response to wounding; P:regulation of potassium ion transport; P:cellular response to potassium ion starvation; F:ATP binding; P:response to mannitol; P:signal transduction; C:cytoplasm; C:plasma membrane	EC:2.7.11		0	1.3	-0.17	0.89			0.908919	0.023903	0.987198	0.270466
A_13_P273269	ATATACGCAAACAAGGACCGGCCCTAACCCCAATCGAAACACTTGTTGGTTCGGATTTAA	119	2e-27	gi|9420045|gb|BE422202.1|BE422202	pyrophosphate--fructose 6-phosphate 1-phosphotransferase subunit alpha-like	Pyrophosphate--fructose 6-phosphate 1-phosphotransferase subunit alpha [Triticum urartu]	2.35615e-106	95.9%	C:6-phosphofructokinase complex; F:6-phosphofructokinase activity; F:diphosphate-fructose-6-phosphate 1-phosphotransferase activity; F:ATP binding; P:fructose 6-phosphate metabolic process; P:glycolytic process	EC:2.7.1.11; EC:2.7.1.90		-0.01	1.07	-0.2	0.84			0.994417	0.036257	0.898022	0.058574
A_13_P404976	ACACAAATCAGTTCTCTGCAATGGGAAAGACTGACCCAATCTTGTTGTTACCCATACGGT	119	2e-27	TA37091_4513.FAS	poly -specific endoribonuclease-b	predicted protein [Hordeum vulgare subsp. vulgare]	2.87683e-99	95.4%	C:extracellular region; F:hydrolase activity, acting on ester bonds; C:plastid	-		0.02	1.09	-0.08	0.86			0.965664	0.03196	0.898706	0.344499
A_13_P437051	TCACATATTTGGAGAAGAAAGTCAAAGAAAAGTTTGGGGCTCCCGTTCTTCCTAGGGAGG	119	2e-27	gi|21973995|gb|BQ765521.1|BQ765521	0	0	0	0	0	0		-0.1	1.23	0.37	0.66			0.926796	0.030402	0.993354	0.911131
A_13_P023701	TACAACTCGTGTTGTGATCGGCTCACCTCTCCGGTTCCTCTTTACGTAATTTTCGATTGT	119	2e-27	gi|9420272|gb|BE422429.1|BE422429	0	0	0	0	0	0		0.01	1.25	0.63	0.72			0.922986	0.037088	0.52128	0.827848
A_13_P343192	TCGCTGTGTTCCCTGGTTTGTGTTCCCTCTGTGTTACTCACCAATTAAAATAATAAAAAG	119	2e-27	gi|16325031|gb|BG367996.2|BG367996	0	0	0	0	0	0		-0.01	1.01	0.32	0.82			0.89015	0.039537	0.911108	0.043355
A_13_P420425	CCTCACTGGCTGCTCATGTTGCAGACATCTTGTAATACTACAAATACTTATAAAATATAC	119	2e-27	gi|19152101|gb|BM816087.1|BM816087	auxin-responsive protein iaa9-like	predicted protein [Hordeum vulgare subsp. vulgare]	1.07407e-34	72.0%	P:regulation of translation; P:auxin-activated signaling pathway; P:regulation of transcription, DNA-templated; F:protein dimerization activity; C:nucleus; P:transcription, DNA-templated	-		0.18	1.15	0.71	0.64			0.946438	0.031524	0.676839	0.704125
A_13_P382032	AAACATGCTGGTTCCCCCGCTGTCCTGTTTTGGACTTAAACAAATGGGGGTCATTACTTT	119	2e-27	gi|16301579|gb|BI955332.1|BI955332	light-induced protein 1-like	predicted protein [Hordeum vulgare subsp. vulgare]	3.96518e-32	81.5%	-	0		0.13	1.02	0.1	0.42			0.959697	0.042822	0.87148	0.762084
A_13_P299077	CTTGGAATTTATATGAACCCAGTGGAAGATAAGGCCGCCTCCTTTTAAGCCAAAGTTGTT	119	2e-27	gi|13260698|gb|BF263288.2|BF263288	chlorophyll a-b binding protein chloroplastic	Chlorophyll a-b binding protein CP26, chloroplastic [Aegilops tauschii]	1.5949e-30	55.6%	P:response to light stimulus; C:thylakoid; C:membrane; C:chloroplast part	-		0.26	1.04	0.06	0.39			0.682985	0.019934	0.898937	0.763215
A_13_P152785	CTGCCCCATGAGCATATGCATGTATTTTGGCTTCTTGAATAATTAATAATAGACTGACAT	119	2e-27	TA40333_4513.FAS	2643064 protein	predicted protein [Hordeum vulgare subsp. vulgare]	3.99205e-09	91.2%	P:embryo development	-		0.18	1.03	0.23	0.3			0.835901	0.04446	0.876463	0.485165
A_13_P299302	ATGTGCTGTCCCTGTGAAGTTTATAAATAGCTAATGAGCGAAAGAAAAAAGCTCATCTCG	119	2e-27	gi|16334314|gb|BF263463.3|BF263463	ubiquitin-like protein 5-like	ubiquitin-like protein 5 [Hordeum vulgare]	1.1918e-26	92.4%	-	0		0.22	1.01	0.24	0.21			0.897087	0.03882	0.461567	0.870547
A_13_P332032	TCTTTACAAAATGGGGCACGTGTCCGCCTTTTATGCTCCCTTAAAGGATCACTAGGGTTT	119	2e-27	gi|13155205|gb|BG342876.1|BG342876	0	0	0	0	0	0		0.02	1.03	0.18	0.55			0.812387	0.033298	0.849924	0.381267
A_13_P323772	GATTAGTTACCGTCCTGGCTGGATATATGGATATCTTAATTAAGGCCGCCTCAATGGAAA	119	2e-27	gi|13091007|gb|BF630445.2|BF630445	nadh dehydrogenase subunit 10	NADH dehydrogenase subunit 10 [Bathycoccus prasinos]	4.5931e-53	91.3%	P:response to misfolded protein; P:photorespiration; F:zinc ion binding; F:4 iron, 4 sulfur cluster binding; F:NADH dehydrogenase (ubiquinone) activity; P:mitochondrial electron transport, NADH to ubiquinone; P:proteasome core complex assembly; P:ubiquitin-dependent protein catabolic process; C:mitochondrial respiratory chain complex I; P:protein glycosylation; F:quinone binding	EC:1.6.5.3		0.08	1.01	0.14	0.29			0.992219	0.045495	0.915953	0.617953
A_13_P252372	ATTAGAAAGAAATCGCTGCCACTTGGGAATTGGTGCCGGGCTGCTGTTTTCTGTATTTCT	119	2e-27	gi|8174226|gb|AW982646.1|AW982646	hypothetical protein F775_16403	hypothetical protein F775_16403 [Aegilops tauschii]	0.0125812	48.67%	C:mitochondrion	0		0.09	1.27	0.35	0.57			0.93369	0.011893	0.598551	0.452209
A_13_P318592	GCGACCAATTATTTTTCGTCCCTGTTTTGTTCGCCCCATTAGTTCCAGGTTTTACCACCT	119	2e-27	gi|13088551|gb|BF626990.2|BF626990	hypothetical protein F775_27439	hypothetical protein F775_27439 [Aegilops tauschii]	5.69327e-16	81.4%	-	0		0.14	1.2	0.25	0.55			0.878883	0.040458	0.61019	0.44861
A_13_P490690	GTATCCAATCGTACTCCCTTCCTTGCTGATTTAAAACCTTCTGGAAAATATGTAATGAAC	119	2e-27	gi|30596883|gb|CD055098.1|CD055098	dihydroxy-acid dehydratase	Dihydroxyacid dehydratase [Blumeria graminis f. sp. tritici 96224]	8.02665e-74	94.8%	F:metallocarboxypeptidase activity; P:branched-chain amino acid biosynthetic process; F:dihydroxy-acid dehydratase activity; P:proteolysis; F:zinc ion binding	EC:3.4.17; EC:4.2.1.9		-0.18	1.03	0.2	0.68			0.909226	0.022129	0.878575	0.49352
A_13_P537394	ATTTACGTGATACGGCTGCCTCTCTTATAGGTCAGATTGGCTAGAGATTTTCGAAATCTA	119	2e-27	gi|60276621|gb|DN181364.1|DN181364	transcription initiation factor tfiid subunit 6	transcription initiation factor TFIID subunit 6 [Blumeria graminis f. sp. hordei DH14]	2.09566e-82	85.7%	F:translation initiation factor activity; P:translational initiation; F:protein heterodimerization activity; P:DNA-templated transcription, initiation; C:nucleus; P:regulation of sequence-specific DNA binding transcription factor activity	-		0.04	1.09	0.23	0.51			0.824069	0.022797	0.845045	0.50209
A_13_P110120	TCATATACGATAATGATTCCATGCGCTCCCCGGTAGTAACTGCTCGTTATTGTCCTGAAC	119	2e-27	gi|166072861|gb|FD525698.1|FD525698	ras-related protein rabd1	predicted protein [Hordeum vulgare subsp. vulgare]	2.18989e-60	94.1%	F:myosin XI tail binding; P:small GTPase mediated signal transduction; C:Golgi membrane; C:cytoplasmic membrane-bounded vesicle; F:GTP-dependent protein binding; P:ER to Golgi vesicle-mediated transport; C:trans-Golgi network membrane; P:protein transport; F:GTP binding; C:plasma membrane	-		0.15	1.18	0.31	0.45			0.953171	0.036735	0.404982	0.356431
A_13_P201309	TTGAGACACAGAAAACAGCCACATGTTGCCCTCTCTCTCTAGATCTGTTTCTCCTCTAGT	119	2e-27	TA56044_4513.FAS	0	0	0	0	0	0		-0.05	1	0.3	0.51			0.876609	0.019723	0.976108	0.750142
A_13_P541627	TTTATGGATACTAGAAGGTGTTCCTCTTTGGCTCATTCCTGTCTTTCCCGTCTTTTCATC	119	2e-27	gi|60287975|gb|DN186214.1|DN186214	pol-like protein	predicted protein putative [Albugo laibachii Nc14]	1.24593e-42	61.5%	N/A; N/A	-		-0.13	1.37	0.49	0.42			0.838574	0.01529	0.911745	0.658295
A_13_P285119	GACTGAACAAGTGGTTATTATAGGTTGGTTGGGTACGTGTCTTTTTGCCCTCCTTTTTTG	119	2e-27	gi|16315047|gb|BF254197.3|BF254197	histone h2a	hypothetical protein ZEAMMB73_348782 [Zea mays]	1.00234e-12	83.7%	C:nucleosome; F:DNA binding; P:nucleosome assembly; C:nucleus; F:protein heterodimerization activity	-		-0.09	1.14	0.41	0.4			0.838576	0.039471	0.703968	0.941801
A_13_P478150	ATGATAACCGAAATGAAAGCTAAATGTCTTTGTCTTTCTCTTCGCTGCCTCTGCTCTCCC	119	2e-27	gi|30053782|gb|CB859224.1|CB859224	0	0	0	0	0	0		-0.14	1.15	0.34	0.41			0.850512	0.026293	0.925685	0.581137
A_13_P463243	TTGTGCAGGTTGATCACCTTTTCGCTGCAAATATATATGCATATAAAGAGTGATTGAAGC	34	0.07	gi|154551058|gb|EF660435.1|	boron transporter	boron transporter [Hordeum vulgare]	0.0	91.5%	C:integral component of membrane; F:inorganic anion exchanger activity; P:anion transport	-		0.02	1.15	0.12	0.34			0.832717	0.037537	0.946765	0.957125
A_13_P048511	AAAGCAGGTCCCGAGATCACTGAACTGTTGACACAATGCTCTATTGGTATTGCTGGAACT	119	2e-27	TA33853_4513.FAS	1283670 os05g0143300	hypothetical protein F775_32916 [Aegilops tauschii]	0.0	67.9%	-	0		-0.01	1.12	0.32	0.21			0.940464	0.024859	0.441852	0.559711
A_13_P489935	AAATAGATAGGGAATATGCTGAGCCCGGATGTGGTGGAAAGAAATATTTGAAGGATGGCT	72	3e-13	gi|161471445|gb|EX586432.1|EX586432	protein phosphatase 2c 69	Putative protein phosphatase 2C 69 [Aegilops tauschii]	3.08096e-94	82.2%	F:metal ion binding; P:metabolic process; F:phosphoprotein phosphatase activity	EC:3.1.3.16		-0.03	1.24	0.35	0.41			0.805466	0.023065	0.999328	0.666496
A_13_P340117	CACCAAAATTGTTCCTTTCCCCGGTGGAAAATTAATATATTGCCCCGCCTAAATTTATGT	119	2e-27	gi|13255606|gb|BG366507.1|BG366507	0	0	0	0	0	0		0.07	1.01	0.24	0.23			0.871387	0.046771	0.62497	0.462195
A_13_P007661	AATAATCTCTCCTTAACCAAAACTTGAATTGTTGCTCCCCGAGGATGGTGGTCTCAGCAT	119	2e-27	TC176581.FAS	swi snf complex subunit swi3c-like	predicted protein [Hordeum vulgare subsp. vulgare]	1.06557e-12	83.6%	P:positive regulation of transcription, DNA-templated; P:meiotic chromosome segregation; F:DNA binding; P:sister chromatid cohesion; C:SWI/SNF complex; P:chromatin silencing by small RNA; F:chromatin binding; P:chromatin remodeling	-		0.07	1.11	0.23	0.16			0.942358	0.037467	0.825185	0.995139
A_13_P285219	TTCGTTTAAGTCGATGTGCCTGTGTGTGAGATGTGTACAGTAATGGCGGTTTAGGGGTAT	119	2e-27	gi|13117029|gb|BF254252.2|BF254252	2611109 ethylene-inducible protein	predicted protein [Hordeum vulgare subsp. vulgare]	2.55985e-62	80.8%	P:pentose-phosphate shunt; P:positive regulation of catalytic activity; P:starch biosynthetic process; P:response to non-ionic osmotic stress; P:maltose metabolic process; P:response to lipid hydroperoxide; P:pyridoxal phosphate biosynthetic process; C:cytosol; F:protein heterodimerization activity; P:hyperosmotic salinity response; P:response to UV-B; P:cellular amino acid metabolic process; C:e…	-		-0.03	1.11	0.27	0.37			0.852248	0.015879	0.407648	0.760627
A_13_P213264	TAAAAATAAAATTTAACTGGAAGTTGCGGTGGTGTCAGGTGTCTTGCATGAGGCCTGGTG	119	2e-27	gi|21060064|gb|AJ461144.1|AJ461144	0	0	0	0	0	0		0.1	1.01	0.35	0.34			0.998794	0.024602	0.549757	0.925953
A_13_P218039	TTCTAGTCTACCTTGCTGGGTTAATATTCATCATCTATAGGTTGCCTCTGGTTGAATGTA	119	2e-27	gi|21189081|gb|AJ473125.1|AJ473125	sodium hydrogen exchanger 6-like	predicted protein [Hordeum vulgare subsp. vulgare]	3.3098e-36	82.3%	F:sodium:proton antiporter activity; P:transmembrane transport; P:regulation of pH; C:integral component of membrane; P:sodium ion transport	-		-0.16	1.06	0.44	0.27			0.892285	0.045724	0.974731	0.881679
A_13_P447618	ATGTGACTTTGAAAAGATAATTCTTAGTACTGCGTGCTGGTTTCCTAATCTTGCTTGCAA	119	2e-27	gi|24242357|gb|BU991411.1|BU991411	0	0	0	0	0	0		-0.12	1.03	0.34	0.27			0.911724	0.018624	0.84334	0.541953
A_13_P397615	TTGAAGGATGAGAGCGCCATCTTTGAATTAGATCAAATGTGTTGTGCTCCTGTCGGCATG	119	2e-27	gi|21126730|gb|BJ448101.1|BJ448101	1651978 os03g0213200	predicted protein [Hordeum vulgare subsp. vulgare]	2.44911e-30	86.0%	C:plastid	-		0.02	1.19	0.37	0.23			0.961712	0.026762	0.383453	0.845783
A_13_P032106	ATGGTTTATTCGGTTTGGTTGGTCGCTGTTGGTACTTGCATGCCATCTGATTATGTGGTA	119	2e-27	gi|18209360|gb|AV913583.1|AV913583	0	0	0	0	0	0		-0.04	1.05	0.3	0.09			0.992306	0.040907	0.617527	0.956265
A_13_P531479	GCTCGCCTCCCTGCATCAAGTATAATAGAAAGTAGGCATAAAAGAAACTTTATTCGGCAT	119	2e-27	gi|59945781|gb|DN159887.1|DN159887	cytochrome c1 heme lyase	hypothetical protein FPSE_07435 [Fusarium pseudograminearum CS3096]	3.10297e-16	95.4%	F:holocytochrome-c synthase activity; C:mitochondrion	EC:4.4.1.17		-0.04	1.02	0.15	0.55			0.829165	0.014992	0.995014	0.682654
A_13_P105490	CCCCCCTCTTGTGTACATGTGGTTTTTCTCTTATTAATGAAAAGGTTCACGCCCGTCGTA	119	2e-27	gi|161443557|gb|EX581194.1|EX581194	hypothetical protein OsI_04026	hypothetical protein OsI_04026 [Oryza sativa Indica Group]	0.0249878	59.63%	C:mitochondrion	0		0.13	1.12	0.14	0.35			0.897123	0.016797	0.915653	0.449421
A_13_P183214	CTTAGTAAACAAGCTAGGAGGCACATCTGTTCAATACACTGGAGAGCAGGACTTCTTTGG	119	2e-27	gi|151420354|gb|AK251706.1|	violaxanthin de- chloroplastic	Violaxanthin de-epoxidase, chloroplastic [Triticum urartu]	0.0	88.6%	F:violaxanthin de-epoxidase activity; P:methylation; C:chloroplast; F:methyltransferase activity; P:sterol biosynthetic process; P:oxidation-reduction process	EC:1.10.99.3		0.14	1.15	0.12	0.49			0.840571	0.038287	0.942402	0.693236
A_13_P324527	ACCGCTAATATGTAAAATTTCGTTCACCGCCCCCATGCCCAGATTGTGTGTTTTAATCAC	119	2e-27	gi|13091799|gb|BF630946.2|BF630946	2406362 pnfl-2	predicted protein [Hordeum vulgare subsp. vulgare]	5.5912e-27	72.0%	-	0		0.1	1.15	0.2	0.49			0.815478	0.037702	0.93679	0.923394
A_13_P277379	AACTTATTGCTTTATTTTTTGTGCCGGCCCAAAGTTGTTTTACCCCGGCCTTTTTCCTTC	119	2e-27	gi|13155074|gb|BE456046.2|BE456046	2842372 aux iaa protein	PREDICTED: auxin-responsive protein IAA3-like [Brachypodium distachyon]	1.85243	72.44%	P:regulation of transcription, DNA-templated; P:transcription, DNA-templated; P:auxin-activated signaling pathway; F:protein dimerization activity; C:nucleus; P:response to auxin; P:regulation of translation; P:pattern specification process; F:sequence-specific DNA binding transcription factor activity; P:flower morphogenesis; P:floral whorl development; C:intracellular	0		-0.05	1.09	-0.06	0.45			0.939276	0.03545	0.836286	0.588573
A_13_P116195	CCGGTGGCTCAACAATTGCTTTACTAATTTATAAAGAGGACCATTTTTTGGGGTTTAAAA	119	2e-27	TA29491_4513.FAS	iaaa_horvu ame: full=alpha-amylase trypsin inhibitor cma ame: full=chloroform methanol-soluble protein cma flags: precursor	IAAA_HORVURecName: Full=Alpha-amylase/trypsin inhibitor CMa; AltName: Full=Chloroform/methanol-soluble protein CMa; Flags: Precursor	4.11759e-65	78.9%	P:negative regulation of peptidase activity; C:extracellular region; F:serine-type endopeptidase inhibitor activity; F:alpha-amylase inhibitor activity	-		-0.04	1.05	0.07	0.59			0.992914	0.019525	0.927141	0.958038
A_13_P365382	GACTTGAAAATTTTGGTGAAGATTAGGTAACCCCGATCCTCTTGTAGGCCTAGGCGAATC	119	2e-27	gi|16290088|gb|BI949111.1|BI949111	2083963 photosystem i reaction center subunit v	photosystem 1 subunit 5 [Triticum aestivum]	3.94391e-45	95.2%	C:integral component of membrane; F:chlorophyll binding; P:photosynthetic electron transport in photosystem I; C:chloroplast envelope; P:protein stabilization; P:photosystem I stabilization; P:cellular cation homeostasis; C:chloroplast photosystem I; P:divalent metal ion transport; P:cysteine biosynthetic process; P:photosynthetic NADP+ reduction	-		-0.07	1.02	0.14	0.56			0.842974	0.037288	0.991592	0.683331
A_13_P213884	TGTTAGTGTTAGCTAGTGTAGTCTGCTGCTTTGTGTGGTGGCACCAGTAGAAGAAGAAGA	119	2e-27	gi|21060916|gb|AJ461996.1|AJ461996	0	0	0	0	0	0		0.06	1.12	0.18	0.34			0.957424	0.022524	0.957455	0.668872
A_13_P489865	TTTCTTTTTGGGTATTGCACCTGGGAACTGGGATGTGGCCCTTGGATCCCATTAATTTAT	119	2e-27	gi|30594913|gb|CD054202.1|CD054202	wall-associated receptor kinase 5-like	PREDICTED: wall-associated receptor kinase 5-like [Setaria italica]	4.57516e-43	71.7%	C:cytoplasmic membrane-bounded vesicle; P:phosphorylation; F:ion binding; F:protein kinase activity; F:nucleotide binding	-		0.01	1.14	0.13	0.49			0.957166	0.020221	0.852695	0.717108
A_13_P234854	ATCTCTGCCTAGATTTTCTGCCAAGCAACTTGTTGTACTACCGAATAAACAGAGCTCGCG	119	2e-27	gi|12037447|gb|AL510944.1|AL510944	hyoscyamine 6-dioxygenase	Hyoscyamine 6-dioxygenase [Aegilops tauschii]	1.37906e-41	78.5%	P:oxidation-reduction process; F:oxidoreductase activity, acting on paired donors, with incorporation or reduction of molecular oxygen, 2-oxoglutarate as one donor, and incorporation of one atom each of oxygen into both donors	EC:1.14.11		-0.34	1.26	0.08	0.54			0.599615	0.017104	0.888005	0.427853
A_13_P435246	TTTTAATTTGTTTCCTGTCATTGTCGATCCGTGCATGCAGTCGCATAAATAAATTTGGGG	119	2e-27	gi|21970325|gb|BQ761853.1|BQ761853	0	0	0	0	0	0		-0.4	1.18	-0.15	0.04			0.932	0.01768	0.859168	0.910317
A_13_P021211	TTGTAATAAGACAGGCCTATGTTTCTCCTGTTTAATTTAAAAGATTCTCTTGGCCTGGCC	119	2e-27	TA34668_4513.FAS	asparagine synthetase	predicted protein [Hordeum vulgare subsp. vulgare]	0.0	91.7%	P:response to absence of light; P:L-asparagine biosynthetic process; P:response to fructose; P:cellular response to sucrose starvation; F:ATP binding; P:response to glucose; P:response to sucrose; F:asparagine synthase (glutamine-hydrolyzing) activity; P:cellular amino acid catabolic process; C:cytoplasm	EC:6.3.5.4		-0.05	1.14	-0.37	0.06			0.930485	0.033974	0.462738	0.994337
A_13_P135200	GTTTGGTCGTTACTTGTCCTTTTTATAGCCCGCATATATAAGCTAAATATGATGGTGAAA	119	2e-27	TA34668_4513.FAS	asparagine synthetase	predicted protein [Hordeum vulgare subsp. vulgare]	0.0	91.7%	P:response to absence of light; P:L-asparagine biosynthetic process; P:response to fructose; P:cellular response to sucrose starvation; F:ATP binding; P:response to glucose; P:response to sucrose; F:asparagine synthase (glutamine-hydrolyzing) activity; P:cellular amino acid catabolic process; C:cytoplasm	EC:6.3.5.4		-0.05	1.15	-0.24	0.29			0.866998	0.047004	0.770116	0.417694
A_13_P361247	TTAACCGGCCTCTCTACTATGGAAAATCTGCCTTACAGATGTATGCCCTATTCCGTGACA	119	2e-27	gi|16287171|gb|BI947542.1|BI947542	2460526 beta-amylase	beta-amylase [Hordeum vulgare subsp. spontaneum]	3.02557e-57	86.8%	P:polysaccharide catabolic process; F:beta-amylase activity	EC:3.2.1.2		-0.12	1.05	-0.22	-0.14			0.863026	0.027836	0.733458	0.990803
A_13_P345597	AATGACACTCCCGAGAGACTCATTTTTCAGAGACACCGGACATTCCTAATGAGAAGGGAA	119	2e-27	gi|13258355|gb|BG369254.1|BG369254	2460526 beta-amylase	beta-amylase [Hordeum vulgare]	7.27257e-123	90.5%	F:identical protein binding; P:polysaccharide catabolic process; F:beta-amylase activity	EC:3.2.1.2		-0.01	1.13	-0.24	-0.33			0.916079	0.044807	0.533408	0.571983
A_13_P049391	GCATACGAATCGTATGTGTCCCAGAAGTATATAGGAGGTTTGGTTTTCTGTCCAATATCT	119	2e-27	gi|16315616|gb|BF257097.3|BF257097	hlh dna-binding domain superfamily protein	hypothetical protein F775_30821 [Aegilops tauschii]	4.81932e-19	82.4%	F:protein dimerization activity; C:mitochondrion	-		-0.04	1.04	-0.22	0.06			0.99652	0.041689	0.944701	0.980397
A_13_P416320	GGTCCAGGTGATAAATGCCTTCTTTCTCTTTTGATGGAAGTAAAAAATAAACAAGGAACA	119	2e-27	gi|21945655|gb|BM372726.2|BM372726	peroxidase 3	predicted protein [Hordeum vulgare subsp. vulgare]	1.12267e-48	82.8%	F:metal ion binding; P:response to oxidative stress; C:cytoplasmic membrane-bounded vesicle; F:heme binding; F:peroxidase activity; P:oxidation-reduction process	EC:1.11.1.7		-0.06	1.14	-0.58	0.09			0.979578	0.039576	0.851362	0.980674
A_13_P545137	TCGGGGTATGTACATTGCCCTGGTGATAATCAAGTAATACTCATCCTTCATCCAGCAAGG	119	2e-27	gi|60291444|gb|DN189683.1|DN189683	polyphosphoinositide binding protein ssh2p	polyphosphoinositide binding protein Ssh2p [Zea mays]	6.31995e-28	81.1%	-	0		-0.07	1.03	-0.28	0.6			0.905484	0.041008	0.593533	0.704413
A_13_P199609	ATATGTGCTGCTATTTAATATCCTTTATACCGTCTGCCTCACATTCCTCGACCCATTTGA	119	2e-27	TA55617_4513.FAS	pleiotropic drug resistance protein 4	Pleiotropic drug resistance protein 4 [Aegilops tauschii]	5.90426e-113	88.7%	P:ATP catabolic process; F:ATP binding; F:ATPase activity; C:membrane	EC:3.6.1.3		-0.01	1.52	-0.49	0.58			0.898689	0.027493	0.656627	0.550422
A_13_P095475	TAGTAGCAGTATTGCTCAGGTTAGTACTAGAATAAAACGAGCTGAGCTTGATGCAAAAAA	119	2e-27	gi|151420721|gb|AK252073.1|	1378125 copper chaperone -related	predicted protein [Hordeum vulgare subsp. vulgare]	1.68579e-86	54.5%	F:metal ion binding; P:metal ion transport	0		0.23	1.24	-0.49	0.45			0.425906	0.018933	0.48691	0.376341
A_13_P187994	CGTGTGTGTATCTATGAATAAAATGGATGGAATAAACAGAGCGATGGTTTTGAGCGTGCA	119	2e-27	TA52672_4513.FAS	predicted protein	predicted protein [Hordeum vulgare subsp. vulgare]	5.94528e-08	100.0%	-	0		0.19	1.28	-0.44	0.37			0.812475	0.011741	0.37188	0.996955
A_13_P255937	ATCCTCACGCCCTTACTGTTGTTTATACATGATGATGAGGAATATTAACCCTTTGGGGGG	119	2e-27	gi|13186628|gb|BE193478.2|BE193478	early-methionine-labelled polypeptide	LE19A_HORVURecName: Full=Late embryogenesis abundant protein B19.1A; Short=B19.1	1.286e-32	85.3%	P:response to stress	-		-0.01	1.14	-0.37	0.7			0.882967	0.043395	0.422174	0.95565
A_13_P558834	CTATCTGCTCGCCATTTCAAAGGATGCTGAAATTTTTGTATATCGATAGCCAGTGGGGAA	119	2e-27	TC170211.FAS	udp-glycosyltransferase 74e1	predicted protein [Hordeum vulgare subsp. vulgare]	1.62918e-121	84.9%	F:transferase activity, transferring hexosyl groups; P:metabolic process	-		0	1.13	-0.5	0.22			0.83378	0.038927	0.379333	0.679964
A_13_P220389	AACTTTTTTCCGTTTCATGATTACCATGGTTGCCTTGTTGGTAGCGGTGACTAGCGAGGT	119	2e-27	gi|21192225|gb|AJ476269.1|AJ476269	peptidyl-prolyl cis-trans isomerase cyp19-4	predicted protein [Hordeum vulgare subsp. vulgare]	0.907105	66.67%	F:peptidyl-prolyl cis-trans isomerase activity; P:protein folding; C:Golgi apparatus; C:endosome; P:protein peptidyl-prolyl isomerization; C:trans-Golgi network; F:isomerase activity	0		-0.02	1.08	-0.38	0.41			0.992323	0.033898	0.415352	0.624133
A_13_P138545	GCATTATGATAGTAGTTAAATTATGACCATTGTTATTGTGTATGTGTGTGTGCGTTGGGG	119	2e-27	TA35675_4513.FAS	squalene synthase	predicted protein [Hordeum vulgare subsp. vulgare]	2.35456e-32	94.7%	C:integral component of membrane; P:lipid biosynthetic process; C:plastid; F:farnesyl-diphosphate farnesyltransferase activity	EC:2.5.1.21		0.09	1.11	0.14	0.55			0.856396	0.023218	0.910715	0.401963
A_13_P464518	AAGACGCAAAAGAGCAAAAGCTACAAAGATGTCCCTGCTCTGCTTCCATTACACAGAGCT	119	2e-27	TA51799_4513.FAS	0	0	0	0	0	0		-0.04	1.07	0.12	0.51			0.822243	0.012046	0.991969	0.500601
A_13_P370572	ATATTGTTTGTCTGGAATGTTTGCCCTGGGAAGCCACCTAGGAACAGAGGAATGCTATTC	119	2e-27	gi|16294079|gb|BI951270.1|BI951270	protein transport protein sec61 subunit alpha	Protein transport protein Sec61 subunit alpha [Aegilops tauschii]	8.68356e-65	93.7%	P:protein transport; C:membrane; C:cytoplasmic membrane-bounded vesicle	-		0.02	1.36	-0.06	0.09			0.950449	0.023568	0.962103	0.933653
A_13_P311507	AAATGCTTGTCAACTATTGTTCCCGTTGTCTCTCGATCCTGTTCCTCTTTTGCGGTCTGT	119	2e-27	gi|13084148|gb|BF621785.2|BF621785	alcohol dehydrogenase family-1	AF253472_1alcohol dehydrogenase [Hordeum vulgare subsp. vulgare]	7.7764e-71	96.8%	C:cytoplasm; P:oxidation-reduction process; F:zinc ion binding; F:alcohol dehydrogenase (NAD) activity	EC:1.1.1.1		0.13	1.18	0.27	0.26			0.824185	0.025196	0.533304	0.784717
A_13_P047601	ATTGTTTGACTTTGTTCCTGCACCCACCTAATGTGGCACCTGCTGTCGCAATTTTGAAGA	119	2e-27	gi|57827503|gb|CX628716.1|CX628716	0	0	0	0	0	0		0.1	1.14	0.13	0.17			0.956614	0.029242	0.87194	0.898114
A_13_P400116	ATTTAAAAATTAGAACACCTGATGGGCTGCATGTGTGTTTTATGTGTGGTTGTTGTGGCA	119	2e-27	gi|21138818|gb|BJ460296.1|BJ460296	hypothetical protein F775_06448	hypothetical protein F775_06448 [Aegilops tauschii]	5.8197e-60	95.5%	C:Golgi apparatus; C:nucleus; F:transferase activity, transferring glycosyl groups	-		0.14	1.1	0.19	0.27			0.941408	0.025036	0.916226	0.632694
A_13_P447428	CTATACCGTTGATTCTCATGATATCTCTGCTTCTCCTTCCATGAATAAACTCGCAAAGGG	119	2e-27	gi|24242034|gb|BU991088.1|BU991088	pentatricopeptide repeat-containing protein	predicted protein [Hordeum vulgare subsp. vulgare]	7.94167e-59	75.8%	C:mitochondrion; F:molecular_function; P:biological_process	0		0.04	1.01	0.24	0.17			0.807059	0.025641	0.643519	0.93908
A_13_P348432	TATCAATAAGGCCTCCTTCCATAGTTCCTCTTCCTAGAAATTGCGTACCCTTCAATTGTG	119	2e-27	gi|16328617|gb|BG414818.2|BG414818	ribosome biogenesis regulatory protein	predicted protein [Hordeum vulgare subsp. vulgare]	7.28124e-25	80.2%	P:RNA metabolic process; P:nucleocytoplasmic transport; P:protein targeting; N/A; P:ribosome biogenesis; P:establishment of protein localization to organelle; P:gene expression; P:macromolecule modification; C:nucleus	-		0.03	1.03	0.06	0.23			0.969187	0.013194	0.835462	0.771577
A_13_P428511	ACCCAACGCTATGAAGGGGGTTGTCAATCCCTTATCGATTGTTTGCAAAGTGAGAACTGA	119	2e-27	gi|21799674|gb|BQ658541.1|BQ658541	0	0	0	0	0	0		-0.22	1	0.03	0.14			0.879515	0.03502	0.876835	0.903319
A_13_P081986	CCTGTCATGAACAAAGTTTCAGGCTTTCAGCCCAGAATAAAAACAGTTGTCTGTTTGCCA	119	2e-27	gi|32186931|gb|AY304541.1|	starch branching enzyme i	starch branching enzyme I [Hordeum vulgare]	0.0	95.2%	F:hydrolase activity, hydrolyzing O-glycosyl compounds; P:glycogen biosynthetic process; F:cation binding; F:1,4-alpha-glucan branching enzyme activity	EC:2.4.1.18		-0.29	1.12	-0.17	0.17			0.489849	0.027429	0.853867	0.965568
A_13_P132070	TCAAATTGGATGGAATATATAAAGCGAACTAGTATTCCTGGCTCGGGGCCGGGTTTCCTT	119	2e-27	TA33814_4513.FAS	2807018 -like	predicted protein [Hordeum vulgare subsp. vulgare]	7.98142e-126	61.7%	C:cytoplasmic membrane-bounded vesicle	0		-0.51	1.15	-0.03	0.22			0.741275	0.02484	0.946991	0.959245
A_13_P352727	GTTTACCCCGTTTCCAACCGAGGATTTTATCGAATCGCCCTTCCCTACCAATTATATTTT	119	2e-27	gi|16332865|gb|BG416852.2|BG416852	myosin-h heavy chain-like isoform x2	predicted protein [Hordeum vulgare subsp. vulgare]	2.86774e-71	83.5%	F:actin binding; C:myosin complex; F:ATP binding; F:motor activity	-		0.32	1.17	-0.13	0.26			0.614572	0.017377	0.915463	0.409771
A_13_P263662	AATGAAAAGCCGCTTAATTTGGTGGAAAGCCCTGCCCCTGTCTTATATCGAATGCCGAAA	119	2e-27	gi|13264531|gb|BE215594.2|BE215594	2645375 protein	predicted protein [Hordeum vulgare subsp. vulgare]	1.79051e-09	83.7%	-	0		0.18	1.04	-0.26	0.38			0.923865	0.032658	0.972871	0.703118
A_13_P029366	TTCCCCTTTCCTTAGGTGACATAAATCGGTTTCGAGATTTGGCTGACTTGATTCCAAAAA	119	2e-27	gi|28555898|emb|AJ507094.1|	disease resistance protein rpm1	NBS-LRR disease resistance protein homologue [Hordeum vulgare]	0.0	74.3%	P:defense response; F:ADP binding	-		0.08	1.27	-0.08	0.38			0.832912	0.030669	0.980651	0.516605
A_13_P385597	GAAAAAATCCTTACCCATTAAAAGTTGTGGGGTGGCGCGTGTGTGTTGGGATATAAAAAC	119	2e-27	gi|16307676|gb|BI956423.1|BI956423	tubulin-specific chaperone a-like	tubulin folding cofactor A [Hordeum vulgare subsp. vulgare]	1.2103e-33	79.6%	P:cytokinesis; F:unfolded protein binding; C:cytosol; P:tubulin complex assembly; C:microtubule	-		0.21	1.25	-0.02	0.38			0.481616	0.02816	0.930697	0.996836
A_13_P336627	ATCCCCCTTTTCTATCCGGGGGTTGTTATAATTAAAACCCGGCCCTTGTGCCTTTTTAAT	119	2e-27	gi|13157504|gb|BG345175.1|BG345175	ribonuclease p protein subunit p25	Ribonuclease P protein subunit p25 [Aegilops tauschii]	1.68889e-53	56.6%	F:nucleic acid binding	0		-0.01	1.03	-0.15	0.47			0.846022	0.042006	0.817027	0.678545
A_13_P514474	GATTGCATCTTCACTGATGGAAAAGCTTGTTATGAGAAGGCTCTTCCTTCCTTGCTTGTC	119	2e-27	gi|57826235|gb|CX627448.1|CX627448	plastidic glucose transporter 4	predicted protein [Hordeum vulgare subsp. vulgare]	1.09036e-14	91.4%	C:chloroplast envelope; F:sugar:proton symporter activity; P:carbohydrate transmembrane transport; C:plasma membrane; C:integral component of membrane	-		0.19	1.09	-0.16	0.55			0.901849	0.028425	0.994434	0.720106
A_13_P560124	GAAAGAGAAATTATCTAGTATCTGTTTTGCTCATCTGTGCCCTGATAATTGCACTTTTCT	119	2e-27	TC171546.FAS	Rubisco large subunit-binding protein subunit chloroplastic	RuBisCO large subunit-binding protein subunit beta, chloroplastic [Aegilops tauschii]	0.0333065	82.6%	F:ATP binding; P:protein refolding; C:plastid	-		0.17	1.04	-0.1	0.28			0.864862	0.014558	0.917791	0.455029
A_13_P289702	CTTGCTTATTGGGTTGCACATTTGCCTCTTTATTAAATACTGCCTTGTTCCCTCCCACCT	119	2e-27	gi|16315601|gb|BF257033.2|BF257033	homolog subfamily b member 5	predicted protein [Hordeum vulgare subsp. vulgare]	7.93438e-06	64.6%	P:response to stress	0		0.22	1.35	-0.15	0.43			0.65443	0.030797	0.818309	0.954772
A_13_P158390	TTATATGCAAATCATATGATTATTGTGCCCCTGTGGGTGTTGAGACCAAGGCACTCGTTC	119	2e-27	TA42170_4513.FAS	ribonuclease 3-like protein 3	Ribonuclease 3-like protein 3 [Aegilops tauschii]	9.89857e-144	84.9%	C:cytoplasm; F:metal ion binding; P:nucleic acid phosphodiester bond hydrolysis; F:RNA binding; F:ribonuclease III activity; P:RNA processing	EC:3.1.26.3		-0.06	1.37	0.57	0.73			0.805747	0.039459	0.407902	0.379381
A_13_P538204	CACAGCCACACCAAATGATTATAAATTGAAAAGAAAATATACGAAAGCTATGCTCAGGGT	119	2e-27	gi|60277670|gb|DN182413.1|DN182413	mitochondrial f1f0 atp synthase subunit f	hypothetical protein GLAREA_08945 [Glarea lozoyensis ATCC 20868]	8.83434e-31	88.1%	F:proton-transporting ATPase activity, rotational mechanism; F:proton-transporting ATP synthase activity, rotational mechanism; P:ATP synthesis coupled proton transport; C:mitochondrial proton-transporting ATP synthase complex, coupling factor F(o); P:ATP catabolic process	-		-0.03	1.36	0.27	0.65			0.876131	0.015594	0.857521	0.485939
A_13_P000236	TGTTTTTTCCCGTCCTTGTCCTGTGCTGTAAAGTTTTCGTGGACCCCTGAGTATTCAGTA	119	2e-27	gi|151419155|gb|AK250506.1|	mads-box protein 1-2	MADS-box protein 1-2 [Hordeum vulgare subsp. vulgare]	2.36052e-109	95.2%	P:regulation of transcription, DNA-templated; F:sequence-specific DNA binding transcription factor activity; F:DNA binding; P:transcription, DNA-templated; F:protein dimerization activity; C:nucleus	-		0.01	1.48	0.19	1.27			0.806512	0.021558	0.939751	0.022852
A_13_P122095	TCCTAAAATAAATTATAGTACCAGTTGTATGCCCCTGCGTTCCTATGAAAGAAACAGAGA	119	2e-27	TA31353_4513.FAS	predicted protein	predicted protein [Hordeum vulgare subsp. vulgare]	5.17351e-23	72.1%	-	0		0.02	1.32	0.23	1.07			0.823296	0.023787	0.887279	0.041672
A_13_P347892	TTTCTCTAACTAAATATTCATTATTGGCCGGGTGCGTTCGAAATGTACCTTAGCATTTCT	119	2e-27	gi|16328497|gb|BG414580.2|BG414580	mlp-like protein 423-like	salt tolerant protein [Triticum aestivum]	3.10032e-43	73.6%	P:response to stimulus	-		0.03	1.2	-0.09	0.92			0.831236	0.041659	0.905596	0.07286
A_13_P565319	GCGGCTATTGCTTGTTTTGTGCCATCTTTTACCGTTCCCTTATTGATACTTATCATGTGT	119	2e-27	gi|16325743|gb|BG369313.2|BG369313	globulin-1 s allele	Globulin-1 S allele [Aegilops tauschii]	1.13811e-33	60.9%	C:cell part	-		0.11	1.39	0.23	1			0.978972	0.018909	0.789602	0.054818
A_13_P309687	ACATTTTTCTAACTTGTTCCCTCCTTTTTCTGACGGGGCAGGAAAAATTTCTCTGGGCCC	119	2e-27	gi|13109519|gb|BF620518.2|BF620518	794245 ribulose -bisphosphate carboxylase activase	RCAB_HORVURecName: Full=Ribulose bisphosphate carboxylase/oxygenase activase B, chloroplastic; Short=RA B; Short=RuBisCO activase B; Flags: Precursor	3.1541e-119	91.0%	F:sequence-specific DNA binding transcription factor activity; F:ATP binding; C:chloroplast stroma	-		-0.12	1.24	0.19	1.09			0.965805	0.033545	0.890903	0.024395
A_13_P508729	AGATTGCTGATTTTGTGAAAGAGTTTGTCAGTATGAATATCACTCGAATGGGCTACTGGA	105	2e-23	TA42170_4513.FAS	ribonuclease 3-like protein 3	Ribonuclease 3-like protein 3 [Aegilops tauschii]	9.89857e-144	84.9%	C:cytoplasm; F:metal ion binding; P:nucleic acid phosphodiester bond hydrolysis; F:RNA binding; F:ribonuclease III activity; P:RNA processing	EC:3.1.26.3		-0.09	1.2	0.44	1.07			0.841976	0.012841	0.935295	0.031097
A_13_P102335	TGTAAAATGTTTGGTACGCTGTGGAATTAGATTGTATTTGCCTGCTCCTCTCCAATGGTC	119	2e-27	gi|14527662|gb|AV835573.1|AV835573	myosin-2 heavy chain	hypothetical protein F775_04190 [Aegilops tauschii]	0.0316434	52.25%	C:mitochondrion	0		-0.1	1.15	0.11	1.07			0.945104	0.012005	0.919114	0.029849
A_13_P572149	AGTTAGCTTCCTTGCCATCAAATTCTCCAATTCGCCAATTTTCAGAGTTTCTGCTCTACT	119	2e-27	TC182921.FAS	0	0	0	0	0	0		-0.01	1.11	0.13	0.97			0.871927	0.029152	0.879547	0.297871
A_13_P194709	AGTTTTGTCACACTTCGGAAATTAGTCAGTGTACCGGCCCTTTCTTGCATTGTCTGAATG	119	2e-27	TA54361_4513.FAS	protein breast cancer susceptibility 1-like protein	Protein BREAST CANCER SUSCEPTIBILITY 1-like protein [Triticum urartu]	8.82517e-57	71.44%	F:binding	-		0.2	1.71	0.22	1.17			0.951797	0.004607	0.427619	0.025919
A_13_P378027	AATGCATGGGGAAGCAATGTTGTAAAAACCACAAGGTTACTCGAATTTTCCCCGAAGCCC	119	2e-27	gi|16299137|gb|BI953999.1|BI953999	2650377 protein	predicted protein [Hordeum vulgare subsp. vulgare]	1.57246e-45	65.9%	-	0		0	1.37	0.78	1.17			0.992219	0.040547	0.218832	0.019821
A_13_P054346	TGCTGTATATATATTAATTGTAAGCGGTACTTGCGTACATATATTGATTGACTGGTCACC	119	2e-27	gi|161471596|gb|EX591011.1|EX591011	hypothetical protein F775_12787	hypothetical protein F775_12787 [Aegilops tauschii]	7.45753e-68	90.9%	C:extracellular region; P:plant-type cell wall organization; C:membrane	-		0	1.65	0.48	1.39			0.953408	0.014821	0.407464	0.032537
A_13_P133380	CTAACTTTATCCGGTCGGCTCCATTCCCATCGAGAAAAAATAAATAAAAATTAGGCGTGC	68	5e-12	TA34169_4513.FAS	aldose 1-epimerase	Aldose 1-epimerase [Aegilops tauschii]	3.26449e-56	91.3%	C:cytoplasmic membrane-bounded vesicle; F:carbohydrate binding; P:hexose metabolic process; F:aldose 1-epimerase activity	EC:5.1.3.3		0.01	1.51	0.46	0.86			0.98758	0.002622	0.861169	0.12947
A_13_P570174	AGTTGCTTGTAGTAGTGCTTCTTGCCCTCTTTCGTGTCATGCCTTGCTTGAGTTTATCCT	119	2e-27	TC181228.FAS	0	0	0	0	0	0		-0.03	1.63	0.56	0.99			0.93113	0.013356	0.661122	0.28144
A_13_P027626	ATGGATTGTCTTAAGTGGCTCTAGAGTCTCAATAAAAGTCAGGCTCCCTCTCATGCGAGT	119	2e-27	gi|21977169|gb|BQ768695.1|BQ768695	40s ribosomal protein s5	putative 40s ribosomal protein s5 protein [Togninia minima UCRPA7]	2.36007e-49	100.0%	F:structural constituent of ribosome; F:RNA binding; C:small ribosomal subunit; P:translation	-		0.23	1.29	0.52	0.28			0.819577	0.025894	0.653657	0.803523
A_13_P344127	ATGATTGTGGTAGATTGGAGGAGCGTGTACGTGTCTCTACATTGGCTCTTCCTGATAAAC	119	2e-27	gi|16325244|gb|BG368413.2|BG368413	agenet domain-containing protein bromo-adjacent homology domain-containing protein	hypothetical protein F775_07573 [Aegilops tauschii]	1.40123e-74	82.0%	F:DNA binding; P:nuclear-transcribed mRNA catabolic process; C:nucleus; P:protein N-linked glycosylation	-		0.35	1.29	0.43	0.2			0.802571	0.02379	0.617405	0.905181
A_13_P321957	TTTTTAAAACAACGGTTGTTTTCGGCCCCCCTTTTCGCCTGTCAGTTATTTTCGAAGCGG	119	2e-27	gi|13091039|gb|BF629037.2|BF629037	constans-like protein co5	predicted protein [Hordeum vulgare subsp. vulgare]	1.85271e-51	65.0%	F:zinc ion binding; C:intracellular	0		0.24	1.24	0.44	0.07			0.480024	0.035363	0.491351	0.921341
A_13_P429356	TTCAACACCAACACCCAGTAGTGGCCCGTGTCTTTTGGATTCCCCTTATCAAGAATTGAT	119	2e-27	gi|21802348|gb|BQ661215.1|BQ661215	predicted protein	predicted protein [Hordeum vulgare subsp. vulgare]	6.60611e-20	60.0%	P:proteolysis; F:cysteine-type peptidase activity	0		0.15	1.28	0.41	0.32			0.926247	0.034018	0.934861	0.741693
A_13_P373842	TTCAGCCTGAGAATTAGAAAAAGCCCGGCCCCTTCCAACTGTATTTAGTGTAAGGTTCCT	119	2e-27	gi|16296229|gb|BI952427.1|BI952427	glutathione s-transferase-like	predicted protein [Hordeum vulgare subsp. vulgare]	4.82895e-57	65.0%	F:catalytic activity	-		0.3	1.1	0.44	0.33			0.531766	0.019597	0.73571	0.923136
A_13_P176605	CTCAGAAGTTCAAAGAAAAAAGAGGTGGTTGTGATTTGGGCCAGCCATCTTTTATTTTGC	119	2e-27	TA48623_4513.FAS	predicted protein	predicted protein [Hordeum vulgare subsp. vulgare]	2.92788e-31	74.2%	-	0		0.13	1.09	0.62	0.32			0.955512	0.028719	0.762382	0.885026
A_13_P410607	TACTGTAACATTTCTTAGCTTGCGATCAGCTTTCGGCAATAAGCATTCTCAAACTGCACT	92	3e-19	gi|57826662|gb|CX627875.1|CX627875	protein chloroplastic-like	predicted protein [Hordeum vulgare subsp. vulgare]	1.63184e-40	95.5%	F:copper ion binding; F:quinone binding; C:chloroplast; P:amine metabolic process	-		0.17	1.12	0.73	0.05			0.935413	0.029678	0.847379	0.883932
A_13_P327837	ATATCTTCGCAGAAAAAGCTATCTGTGATGTGGTCTTGTGCTCCTTTTTAGATCCTATAA	119	2e-27	gi|13097562|gb|BG300215.1|BG300215	peptidyl-prolyl cis-trans isomerase cyp19-4	predicted protein [Hordeum vulgare subsp. vulgare]	3.55419e-24	86.3%	C:endosome; P:protein folding; C:cytoplasmic membrane-bounded vesicle; P:protein peptidyl-prolyl isomerization; C:trans-Golgi network; F:peptidyl-prolyl cis-trans isomerase activity	EC:5.2.1.8		0.27	1.13	0.3	0.21			0.47337	0.047793	0.714768	0.75841
A_13_P178234	AATTTTCTAGCATACTTCTCTGCATCTACTACAGTTCTTCCTTGCTGTTGCCTCGTGCCG	119	2e-27	TA49184_4513.FAS	0	0	0	0	0	0		0.25	1.34	0.35	0.07			0.485797	0.033319	0.935502	0.915061
A_13_P013586	CCGCTGGATATATTATGGATTTATAGGGCTCTCCTGTTTTCTTTCTTTGGTTCAATTAAG	119	2e-27	gi|59943676|gb|DN157782.1|DN157782	upf0405 protein c3orf75 homolog	predicted protein [Hordeum vulgare subsp. vulgare]	2.94255e-60	91.1%	P:positive regulation of cell proliferation; C:Elongator holoenzyme complex; P:negative regulation of anthocyanin metabolic process; N/A; P:response to oxidative stress	-		0.2	1.04	0.31	-0.01			0.864135	0.047412	0.634507	0.857443
A_13_P468433	GTCAAGAACGAACCTAGAAATTGAAATTTCTAATATTTTTCAGTTCTCCCCGTTTTGCTC	119	2e-27	gi|24288197|gb|CA010853.1|CA010853	pathogenesis-related protein 5	AF355455_1thaumatin-like protein TLP4 [Hordeum vulgare]	8.04483e-46	89.6%	-	0		0.09	1.03	0.24	0.03			0.814121	0.027656	0.719134	0.933592
A_13_P195304	ATTAGCATCACCAAATACTATAATTAATCACCATGTTTGGTTCCTCCTCTGCATATTGCA	119	2e-27	TC193497.FAS	0	0	0	0	0	0		0.07	1.16	0.35	0.15			0.885473	0.032666	0.498861	0.807353
A_13_P556979	GGGGCTGTGCTCTATAGGTCGTTGTTGCTTGCCGATTGCAGTTGAGTTCGTAATTTTAAA	119	2e-27	TC168216.FAS	60s ribosomal protein l10a	ribosomal protein L10Ab [Papilio polytes]	2.31603e-50	83.2%	F:structural constituent of ribosome; F:RNA binding; C:large ribosomal subunit; P:translation	-		0.06	1.16	0.36	0.07			0.902257	0.030496	0.382565	0.808398
A_13_P139995	CTACTCCTACTGTACAAGAATGTTTTGCTTCGAGTTAAATACACTCAAGGTGTCTTAACT	119	2e-27	TA36148_4513.FAS	cysteine proteinase inhibitor 4	cystatin Hv-CPI5 [Hordeum vulgare subsp. vulgare]	6.24499e-23	61.3%	C:cytoplasmic membrane-bounded vesicle	-		0.03	1.64	0.32	0.32			0.94567	0.023148	0.388217	0.496679
A_13_P447128	CTGTATAATCCATTTTGTAATGCAATTATCTGTATAATCTCCTGTGCTGGTCTGATGCTG	119	2e-27	gi|24241212|gb|BU990266.1|BU990266	0	0	0	0	0	0		-0.01	1.49	0.38	0.37			0.999864	0.014132	0.770675	0.47615
A_13_P332277	AGCGAGTTCTTGTGATGAAATACGATTTCTGCTCAGGGTGATTCTTGAGATAAAGTTCGA	119	2e-27	gi|16316515|gb|BG342960.2|BG342960	40s ribosomal protein s19-like	predicted protein [Hordeum vulgare subsp. vulgare]	8.80062e-28	80.8%	C:ribosome; F:nucleic acid binding; F:structural constituent of ribosome; F:zinc ion binding; P:translation; P:DNA integration	-		0.03	1.69	0.47	0.38			0.881391	0.004646	0.995575	0.40735
A_13_P303717	TAAAGCTAACTCCAGCTTGCAGCAATGTCGACCTCGGCGGTGCTCTTCCTCCTCCTTGCT	103	9e-23	TC155163.FAS	734479 pathogenesis-related protein	PR1A_HORVURecName: Full=Pathogenesis-related protein 1A/1B; Flags: Precursor	1.42949e-83	98.4%	P:response to biotic stimulus; P:defense response	-		0.05	1.52	0.4	0.25			0.996135	0.028067	0.857192	0.782562
A_13_P032491	TTTGTATCTTGTTTTGGTTACAGTGAATTCCCGTTGTACGCCCTCCTTTCTGCTGTTTCC	119	2e-27	gi|16294584|gb|BI951554.1|BI951554	2685613 phytoene dehydrogenase-like protein	predicted protein [Hordeum vulgare subsp. vulgare]	1.38211e-40	89.1%	C:nucleus; P:vernalization response	-		0.11	1.38	0.34	0.36			0.863993	0.042212	0.781312	0.601342
A_13_P463013	TAAAACATTTAGCTAGAAGGGACTAAACCATTGATCAAAACAGTCGGATTCCCCTTGCCC	119	2e-27	gi|94359066|gb|BY873457.1|BY873457	0	0	0	0	0	0		0.18	1.44	0.36	0.39			0.956318	0.033772	0.362223	0.78435
A_13_P354167	TTGTCTATCTAGTGGTTTTCGTCTATGATGTCATTCTGCTCCTGGTTGTAGTATAGACAC	119	2e-27	gi|13323176|gb|BG417625.1|BG417625	trna pseudouridine synthase-like protein 1	tRNA pseudouridine synthase-like protein 1 [Aegilops tauschii]	5.91026e-27	82.2%	F:pseudouridine synthase activity; P:methylglyoxal catabolic process to D-lactate; F:RNA binding; P:pseudouridine synthesis; C:nucleus; P:tRNA processing	EC:5.4.99.12		0.04	1.33	0.34	0.27			0.865546	0.025168	0.82437	0.628343
A_13_P359547	ATTTGTTTGGCTTACAAAATTGTATAGGTTCCGTGCATGAACTTTGCTGCCCTGGTAAAG	119	2e-27	gi|16285883|gb|BI946858.1|BI946858	ethylene-responsive transcription factor 1	putative ethylene responsive element binding protein [Dasypyrum villosum]	1.21705e-46	58.9%	P:regulation of transcription, DNA-templated; P:transcription, DNA-templated; C:nucleus; F:sequence-specific DNA binding transcription factor activity; F:DNA binding; P:defense response	0		0.07	1.47	0.4	0.34			0.941896	0.020414	0.803526	0.724072
A_13_P312022	TCATCTATACTTTTTGTTGGTCGTCCTGGCTGAGACTCCTCATACTCCCATTCGCTATCT	119	2e-27	gi|13079844|gb|BF622208.2|BF622208	cold acclimation protein cor413-pm1	cold acclimation protein WCOR413 [Triticum aestivum]	1.84305e-33	66.3%	C:membrane; C:cell part	-		-0.07	1.38	0.26	0.52			0.867672	0.024763	0.951072	0.676876
A_13_P400350	AATTAGAATCAGCCTTGCTATCTTCTGCTCTGTCCTCCAACTGCTGGTGTTTTGGCTACA	119	2e-27	gi|30057636|gb|CB863077.1|CB863077	0	0	0	0	0	0		0	1.04	0.31	0.49			0.918661	0.026556	0.518318	0.784914
A_13_P073316	GAGGACCCTGATCTAAATTCCTTCATAATTAAGTCTCTCTGTTGCTGCTCCATGTCACCG	119	2e-27	gi|40951597|gb|CK566023.1|CK566023	atp-dependent rna helicase eif4a	Translation initiation factor eIF4A [Blumeria graminis f. sp. tritici 96224]	3.5002e-38	88.3%	C:cytoplasm; P:translational initiation; F:ATP-dependent helicase activity; F:ATP binding; F:translation initiation factor activity	-		-0.22	1.22	0.42	0.37			0.504074	0.032419	0.896724	0.805397
A_13_P407036	CAACAGCTTGGATTTGTTCTCTCAACTTAACTGGGTGTACAACTGTGGCGACTGCAGTTA	119	2e-27	gi|21158432|gb|BJ479960.1|BJ479960	0	0	0	0	0	0		-0.05	1.23	0.21	0.34			0.883722	0.036087	0.845677	0.622784
A_13_P526979	TTGGAAGTTTATGGCGTTTTCTATTCTTATCCCAGTCGGCTCCCCATGCTGCCTATTTTG	119	2e-27	gi|59943583|gb|DN157689.1|DN157689	wd domain containing protein	hypothetical protein FG05121.1 [Fusarium graminearum PH-1]	2.92067e-58	82.5%	-	0		-0.08	1.24	0.32	0.42			0.880473	0.015522	0.7296	0.659064
A_13_P110220	GGCAAAACCCATGGATAGTGAGTTCTATGATGTTACCGTCGCTCCTTTGTTCATGGAACT	86	2e-17	gi|1167954|gb|U43497.1|HVU43497	kda jasmonate-induced protein	putative 32.7 kDa jasmonate-induced protein [Hordeum vulgare subsp. vulgare]	1.03979e-161	89.1%	-	0		0.05	1.04	0.35	0.29			0.959429	0.040643	0.545245	0.988316
A_13_P050831	TCCTAAGAATTGTGTGGACCTGTTCTCATGGGTGGGCTGTATCTTATTAGACGACAAAGT	119	2e-27	gi|59946539|gb|DN160645.1|DN160645	0	0	0	0	0	0		-0.02	1.16	0.37	0.32			0.920938	0.038867	0.961835	0.891678
A_13_P289797	ACCTATGAAACACACAATTGGGGTGTCGGGCTTTCCTCCAGTGAGAAGAACGAAGATAAT	119	2e-27	gi|13118671|gb|BF257092.2|BF257092	limit dextrinase	AF122049_1limit dextrinase [Hordeum vulgare]	2.70693e-77	94.6%	P:pentose-phosphate shunt; F:limit dextrinase activity; P:starch biosynthetic process; F:alpha-amylase activity; P:plant-type cell wall organization; P:starch catabolic process; P:maltose metabolic process; P:mRNA modification; F:pullulanase activity; P:isopentenyl diphosphate biosynthetic process, methylerythritol 4-phosphate pathway; C:chloroplast stroma; F:cation binding; P:chlorophyll catabol…	EC:3.2.1.142; EC:3.2.1.41; EC:3.2.1.1		0.15	1.13	0.44	0.55			0.996601	0.038494	0.502668	0.925392
A_13_P302402	ATAATTAAGGGTCAGTTGATGTATCCATGGGCTGGAAAGGGTAATAAACCTGGTAAATTA	119	2e-27	gi|16334805|gb|BF265790.3|BF265790	dnaj homolog subfamily b member 4-like	PREDICTED: dnaJ homolog subfamily B member 4-like [Brachypodium distachyon]	4.0526e-17	71.1%	P:protein folding; P:response to high light intensity; P:response to endoplasmic reticulum stress; P:response to hydrogen peroxide; P:response to heat	-		0.11	1.19	0.41	0.39			0.862547	0.035362	0.570276	0.632239
A_13_P168905	TTCTACATCAGAGACCCCTTGCTAACTTACCAACCTCTGACAACTGCTTACTTGGAAAGA	119	2e-27	gi|151420873|gb|AK252225.1|	1703772 partial	PREDICTED: formamidase-like [Brachypodium distachyon]	0.0	94.9%	F:hydrolase activity, acting on carbon-nitrogen (but not peptide) bonds, in linear amides; P:metabolic process	-		0.17	1.17	0.25	0.47			0.956514	0.036828	0.766291	0.726838
A_13_P435226	GAATAAAAACCCTTTCTCTCTTGTTCTTCTGCTTTGCTCCCCTTTGGTTTGCTGATTCCA	119	2e-27	gi|21970289|gb|BQ761817.1|BQ761817	0	0	0	0	0	0		0.12	1.3	0.25	0.4			0.935392	0.04149	0.918846	0.783442
A_13_P252052	ATTTTATTTTTGGTGTGGTTCCTGTTTTGAGGTGTTTTGGTGTGTGGTGGAAGATAGATG	#N/A	#N/A	#N/A	#N/A	#N/A	#N/A	#N/A	#N/A	#N/A		-0.04	1.24	0.26	0.11			0.983025	0.022498	0.708302	0.859616
A_13_P193114	AACCTCTTGAGTGGGAAAATCCCAGAAGAAGTTATGAGAATCTCCTCCCTGGCTCTGTTT	119	2e-27	TC157206.FAS	lrr receptor-like serine threonine-protein kinase	putative receptor kinase [Hordeum vulgare]	0.0	87.5%	P:protein phosphorylation; F:ATP binding; C:integral component of membrane; F:protein serine/threonine kinase activity	EC:2.7.11		-0.05	1.15	0.29	-0.02			0.836253	0.028779	0.491106	0.880845
A_13_P548889	ATTGTGCCTGTTAAAGAGGATTGTCGTGCTTGGTGGTGTTATGTTATGCTGGCTGGTCTA	119	2e-27	TC158124.FAS	1702847 os02g0470600	predicted protein [Hordeum vulgare subsp. vulgare]	7.20075e-119	91.3%	F:phospholipid binding	-		-0.03	1.12	0.24	0.11			0.846368	0.031557	0.689366	0.822914
A_13_P311147	TCTTCTTACGGACAATTTACCTCCGTAATTCTGTACCTGCTGCCTCATCTACGCTTTTTT	119	2e-27	gi|13083560|gb|BF621605.2|BF621605	0	0	0	0	0	0		-0.14	1.25	0.48	0.05			0.949803	0.044842	0.725744	0.806724
A_13_P131935	TTGCAGAGTTATGGTTCATTTTTCTGCTTCTGCATATATGTCTTACCAACCCTGGCTCAT	119	2e-27	TA33769_4513.FAS	unknown	unknown [Hordeum vulgare subsp. vulgare]	2.45416e-46	91.8%	P:ubiquitin-dependent protein catabolic process; C:mitochondrial respiratory chain complex II; P:response to misfolded protein; P:proteasome core complex assembly; P:photorespiration; C:nucleus	-		0	1.31	0.35	-0.02			0.840291	0.022652	0.516186	0.962984
A_13_P350672	TGCGGAAAACCCACAAATCTCCAATGATTTATAGAGGTCTTCCCTCCATCTTTATTTTAT	119	2e-27	gi|13321415|gb|BG415864.1|BG415864	2668615 os08g0374900	predicted protein [Hordeum vulgare subsp. vulgare]	1.70048e-13	81.6%	-	0		0	1.16	0.35	-0.12			0.813685	0.036736	0.807239	0.89961
A_13_P323862	ATCGTACTATGTGTGTTGTAATGAATCTCGTTTAAGTTTTTTGCAGTTCCGTACCCTGTC	119	2e-27	TA33814_4513.FAS	2807018 -like	predicted protein [Hordeum vulgare subsp. vulgare]	7.98142e-126	61.7%	C:cytoplasmic membrane-bounded vesicle	0		-0.3	1.24	0.21	0.24			0.822244	0.014709	0.442935	0.470801
A_13_P556054	AATTCGATCTATTGGATTTGTGTCTGTTTCTGCTTCCTTTACCAGAGATTTTGGCATGAA	119	2e-27	TC167124.FAS	1832025 partial	predicted protein [Hordeum vulgare subsp. vulgare]	7.82605e-18	70.89%	C:nucleus	-		-0.18	1.12	0.27	0.26			0.855366	0.043992	0.375639	0.772654
A_13_P316427	GCTTGGTGCCGCGTTGGTTTTTGTCGTTTGTGTACGTTAGTCGCCTGTTGTGTATTTTTT	119	2e-27	gi|13081767|gb|BF625187.2|BF625187	2-hydroxy-3-oxopropionate reductase	predicted protein [Hordeum vulgare subsp. vulgare]	8.41489e-13	89.2%	P:response to oxidative stress; F:3-hydroxyisobutyrate dehydrogenase activity; C:cytosol; C:mitochondrion; P:pentose-phosphate shunt; P:isopentenyl diphosphate biosynthetic process, methylerythritol 4-phosphate pathway; P:valine metabolic process; F:phosphogluconate dehydrogenase (decarboxylating) activity; F:coenzyme binding; F:3-hydroxybutyrate dehydrogenase activity; P:microtubule nucleation; …	EC:1.1.1.30; EC:1.1.1.44; EC:1.1.1.31		-0.15	1.03	0.2	0.25			0.872517	0.040805	0.991286	0.99342
A_13_P255227	ACTATGTTTGCTGCCCTTTTGTCCCACCCTAAATAATTCTCGAATGTTTGACTGACGAGA	119	2e-27	gi|13154548|gb|BE060818.2|BE060818	chaperonin cpn60- mitochondrial-like	Chaperonin CPN60-2, mitochondrial [Triticum urartu]	4.59004e-71	87.4%	P:response to stress; F:ATP binding; P:protein refolding; C:mitochondrion	-		0.21	1.17	0.33	0.18			0.760548	0.032216	0.901114	0.965558
A_13_P316582	TGAAATTTGTTTGGGTGCTTTGAAGGGAAGTGCTTGGCTGGTTGCCCTTTAAGGTTACGA	119	2e-27	gi|13082584|gb|BF625320.2|BF625320	anthranilate phosphoribosyltransferase-like	predicted protein [Hordeum vulgare subsp. vulgare]	7.91396e-83	72.7%	P:metabolic process; F:transferase activity, transferring glycosyl groups	-		0.04	1.15	0.38	0.11			0.901694	0.020921	0.735813	0.908705
A_13_P191924	AAGTCGTGTTAGTGGATAAATTTTGAAGAAATGAGGGTGGGTGTAAGTCTGCCTCGTGCC	119	2e-27	TA53652_4513.FAS	0	0	0	0	0	0		0.09	1.14	0.14	0.07			0.937083	0.021344	0.867503	0.914406
A_13_P305222	TAGAGATTCTTAGTAGGCTTGATGCTCTGAGGCTTCTCCGTTCGTCTTCAGTCTATTGAG	119	2e-27	gi|11198753|gb|BF267758.1|BF267758	protein chloroplastic-like	predicted protein [Hordeum vulgare subsp. vulgare]	5.09486e-32	51.9%	C:plastid; C:viral envelope	0		0.03	1.06	0.41	0.06			0.853515	0.016377	0.403482	0.967896
A_13_P580204	CCAATAAAAATTGTGGAAGGCATCTCAAACCATATTGTCCATGTCTGCTTGTCCACTAAC	119	2e-27	TC189688.FAS	0	0	0	0	0	0		0.02	1.13	0.37	0.25			0.872413	0.025761	0.604725	0.79103
A_13_P085246	TAATAATCGGTGGTACCGCTCGTAAATAGATAGTAGTTCCGTTCGGTGTGGGTTCTCATA	119	2e-27	gi|16332436|gb|BG416012.2|BG416012	pyrophosphate-energized vacuolar membrane proton pump	Pyrophosphate-energized vacuolar membrane proton pump [Aegilops tauschii]	4.26838e-47	78.2%	F:hydrogen-translocating pyrophosphatase activity; C:cytoplasmic membrane-bounded vesicle; P:proton transport; F:inorganic diphosphatase activity; C:membrane	EC:3.6.1.1		-0.04	1.11	0.29	0.2			0.945745	0.018033	0.409132	0.942707
A_13_P494090	AGTGTATCAGTACTCTTCTTCTTCCTCCTTCATTGTCTCTGTGGTGGTGGACAAACACCT	119	2e-27	gi|32153300|gb|CD662746.1|CD662746	0	0	0	0	0	0		-0.09	1.27	0.32	0.25			0.910922	0.039641	0.775512	0.449544
A_13_P327212	ATTTCTCTTGTTTGTCTTTTCGTTTGCGGGAGCTGTTATTGTCCTGCTGCTGCCTTCATG	119	2e-27	gi|13087698|gb|BG299855.1|BG299855	chlorophyll a-b binding protein chloroplastic	Chlorophyll a-b binding protein CP26, chloroplastic [Aegilops tauschii]	1.03225e-13	81.0%	C:PSII associated light-harvesting complex II; C:photosystem I; P:response to red light; F:chlorophyll binding; F:metal ion binding; P:nonphotochemical quenching; P:rRNA processing; C:photosystem II antenna complex; P:response to blue light; C:chloroplast stromal thylakoid; P:regulation of proton transport; P:response to sucrose; C:plastoglobule; P:response to far red light; P:photosynthesis, lig…	-		0.07	1.37	0.31	0.17			0.953391	0.02327	0.66504	0.975577
A_13_P180584	TTTGATATTTGACACATATTGCTTGTTGGTATCGTGTGTGTTGGCCCTGACAGATCTGCA	119	2e-27	TA50037_4513.FAS	protein maoc-like	predicted protein [Hordeum vulgare subsp. vulgare]	8.60318e-70	83.7%	F:ribokinase activity; P:D-ribose metabolic process; F:oxidoreductase activity; P:phosphorylation; C:chloroplast; C:mitochondrion; P:oxidation-reduction process	EC:2.7.1.15		0.08	2.12	0.29	0.65			0.981956	0.000334	0.625015	0.912464
A_13_P394625	TTATTATTTAGTTTGTTCTTTTCCGCGTCCTTTGTGGACGGTGTTTGTCTGCCCTGCTCG	119	2e-27	gi|16310937|gb|BI959682.1|BI959682	1833036 partial	predicted protein [Hordeum vulgare subsp. vulgare]	1.59021e-33	66.2%	-	0		-0.12	2.12	0.28	0.28			0.957002	7.2e-05	0.508686	0.616739
A_13_P581584	GCAGCTCTTAATCTCTTGATACAAATTACGCCTCACATCCATTTAATCAAACAATCCCTT	119	2e-27	TC190857.FAS	0	0	0	0	0	0		0.07	1.84	-0.12	0.65			0.98487	0.003932	0.819796	0.382772
A_13_P042686	AGTTGTTTCGACCTTTTCTCGTAGTGCCTGCCCAGGATTGCGTACTTCTATTTCATATGG	119	2e-27	gi|30067438|gb|CB865462.1|CB865462	cysteine-rich receptor-like protein kinase 25	predicted protein [Hordeum vulgare subsp. vulgare]	2.34572e-48	76.9%	P:protein phosphorylation; F:protein serine/threonine kinase activity; F:ATP binding; F:structural molecule activity	EC:2.7.11		0.05	1.65	0.18	0.8			0.987882	0.011744	0.991547	0.12472
A_13_P254932	CTGAAAACTGGTGCTTTATTTTTCCGTAGATTGTCCTGGGATGACCGTTTGGAACCCTTT	119	2e-27	gi|13154396|gb|BE060603.2|BE060603	2410108 60s ribosomal protein l26-1	predicted protein [Hordeum vulgare subsp. vulgare]	1.16658e-45	96.8%	F:structural constituent of ribosome; C:large ribosomal subunit; P:translation; C:mitochondrion	-		-0.01	1.67	0.2	0.82			0.960328	0.024533	0.993116	0.03433
A_13_P347992	AGGTGTGTTATGTTAGTATGAGGCCCTGTTCCGTATCTGTCCCTATACAACCGTTGTATC	119	2e-27	gi|16328519|gb|BG414627.2|BG414627	universal stress protein 3739	universal stress protein 3739 [Hordeum vulgare subsp. vulgare]	5.08806e-52	80.0%	P:response to stress	-		0.06	1.71	0.36	0.64			0.837411	0.009869	0.358704	0.794892
A_13_P112905	GTCACTGTATAAAGTTGCAAAGTGTCGATCAATAGTCCCGGTCGTCTCGATGTTGGAGTT	119	2e-27	TA28164_4513.FAS	2400806 low-molecular-weight cysteine-rich protein lcr68 precursor	hypothetical protein F775_43789 [Aegilops tauschii]	7.60703e-20	86.9%	P:defense response to fungus; P:killing of cells of other organism	-		0.02	1.54	0.26	0.64			0.825638	0.015238	0.754272	0.940599
A_13_P125730	CGATCAATGCAAGTGCTGTATCGATTCCTACTATAGTCAATTTGTTATTGTCGCGTGCGC	119	2e-27	TA32184_4513.FAS	12s seed storage globulin 1	predicted protein [Hordeum vulgare subsp. vulgare]	4.96395e-103	89.4%	F:nutrient reservoir activity	-		0.02	1.7	0.81	0.11			0.99878	0.01303	0.193989	0.975151
A_13_P554069	ATTGAGCAGGCTGCCAATACAGAAGTTATGCCTGCTGCCGTGCCTTCAATTGTTTTCTTT	119	2e-27	TC164756.FAS	phosphatidate cytidylyltransferase family protein	predicted protein [Hordeum vulgare subsp. vulgare]	3.96504e-12	52.3%	C:membrane; F:transferase activity, transferring phosphorus-containing groups; C:cytoplasmic membrane-bounded vesicle; P:salicylic acid biosynthetic process; F:dolichol kinase activity; F:phosphatidate cytidylyltransferase activity; P:salicylic acid mediated signaling pathway; P:innate immune response; P:endoplasmic reticulum unfolded protein response; P:phospholipid biosynthetic process; P:respo…	0		0.16	1.68	0.37	0.56			0.838068	0.021875	0.961067	0.392794
A_13_P486720	TCGGGTCGGTTATGAAGAAGCATTGTGTAAGTGCTTAGCGTGTATCCATGGCTCAGTTTT	119	2e-27	gi|30082423|gb|CB880437.1|CB880437	ac090441_7 tnp2 like transposable element	AC090441_7Putative TNP2 like transposable element [Oryza sativa Japonica Group]	7.67911	73.0%	-	0		0.1	1.57	0.69	0.66			0.922176	0.017444	0.989402	0.38956
A_13_P490455	ATCATGCAACCTTTGTTTCCCTCTCTTCCCTTACGCCTAGAGAAAATGCAACAAGAAGGC	119	2e-27	gi|30596068|gb|CD054786.1|CD054786	retrotransposon unclassified	OSJNBa0088I22.18 [Oryza sativa Japonica Group]	9.49547e-21	82.6%	F:nucleic acid binding; F:zinc ion binding; P:DNA integration	-		0.07	1.93	0.63	0.37			0.90615	0.004472	0.722281	0.976287
A_13_P490155	AAGTCTTTTAATCAAATTCTAAACTGCGTGTGGTTCCGTGCCGTTGGGGTTCTTTCTTAA	119	2e-27	gi|30595456|gb|CD054479.1|CD054479	---NA---	---NA---	0	0	-	0		0.07	1.8	0.73	0.49			0.808555	0.000498	0.569243	0.503132
A_13_P062101	ACACCTCACAGAATTTTAGCAAGTGGCTTGGGTCGTGTTGTGCCGAAAACATTGTATTAT	119	2e-27	gi|24242422|gb|BU991476.1|BU991476	0	0	0	0	0	0		0.07	1.57	0.26	0.65			0.889248	0.006827	0.832369	0.492172
A_13_P024661	GTTTTTGTAGCCTTTTGTAAGCCTCCCTTCTCTGATTTAATGTCCTTAGCCTTTTGTGAG	119	2e-27	TA31476_4513.FAS	u3 small nucleolar rna-associated protein 4-like	PREDICTED: U3 small nucleolar RNA-associated protein 4-like [Brachypodium distachyon]	0.0	79.5%	-	0		-0.03	1.6	0.34	0.65			0.829137	0.015292	0.721592	0.525254
A_13_P164670	GAAGATCGGTGCTGACATATTCAAACATGCTCTGACCTACCCTACCACACTGATAGCTAA	119	2e-27	gi|151419736|gb|AK251088.1|	chaperonin 60 subunit beta chloroplastic-like	RuBisCO large subunit-binding protein subunit beta, chloroplastic [Triticum urartu]	0.0	84.7%	P:mRNA modification; P:phosphatidylglycerol biosynthetic process; P:protein refolding; P:isopentenyl diphosphate biosynthetic process, methylerythritol 4-phosphate pathway; C:chloroplast envelope; F:ATP binding; P:maltose metabolic process; P:starch biosynthetic process; C:chloroplast stroma; P:positive regulation of catalytic activity	-		0.04	1.37	0.37	0.75			0.991527	0.019303	0.990287	0.337569
A_13_P356647	TTTGGATTGATCTCCCCCAGGTTTTATTTCCATAGCTATTGACGGCTACCTTCCCAGGAA	119	2e-27	gi|13349499|gb|BG439849.1|BG439849	phage integrase family protein	phage integrase family protein [Escherichia coli]	1.72861e-32	77.7%	-	0		0.01	1.36	0.37	0.33			0.944124	0.021103	0.827547	0.580334
A_13_P360867	TTCATACTTACAGCTCTGGGTGGCCTATCGTTGTTATAAGGTAATTTAATAGAGACGCGG	119	2e-27	gi|16286706|gb|BI947290.1|BI947290	cinnamyl alcohol dehydrogenase 8d	hypothetical protein F775_42969 [Aegilops tauschii]	8.94269e-08	78.6%	P:oxidation-reduction process; F:zinc ion binding; F:oxidoreductase activity, acting on the CH-OH group of donors, NAD or NADP as acceptor	-		0	1.39	0.31	0.44			0.982451	0.011921	0.981997	0.59229
A_13_P094975	TTACTATCGGTGACGCGATCGTATATGTTACCTACTGGCTCCTCGCTCATCATATTATCC	119	2e-27	gi|13116929|gb|BF254108.2|BF254108	h2a1_wheat ame: full=histone ame: full=wch2a-9	predicted protein [Hordeum vulgare subsp. vulgare]	3.50546e-27	92.0%	C:nucleosome; F:DNA binding; P:nucleosome assembly; C:nucleus; F:protein heterodimerization activity	-		-0.13	1.3	0.49	0.85			0.811731	0.013727	0.52992	0.294316
A_13_P168890	TGTACTTGCGTGCCCTGTTCTGTTCATCATCAGAGTCTTTCTCCTCCTGCTTGATCATAT	119	2e-27	TA45830_4513.FAS	splicing arginine serine-rich 8	predicted protein [Hordeum vulgare subsp. vulgare]	1.34564e-40	45.1%	F:RNA binding; P:RNA processing; C:nucleus	0		0.01	1.39	0.46	0.54			0.974446	0.015381	0.581535	0.977441
A_13_P031776	CAGTTTTAGTAGTGTGTTTTTGCTGCTGTTCCTGTCTGTGTTTCGGTTCGGAGTAATACA	119	2e-27	gi|21126021|gb|BJ447388.1|BJ447388	predicted protein	predicted protein [Hordeum vulgare subsp. vulgare]	3.93949e-15	100.0%	-	0		-0.14	1.65	0.5	0.55			0.883588	0.025261	0.999014	0.533332
A_13_P207514	TTTGTATTGCTGTGCTTGTCTGCTCGTAACGCGTATATATGCATAACCTGCAGTTGCAGG	119	2e-27	TA57603_4513.FAS	purine permease 3-like	predicted protein [Hordeum vulgare subsp. vulgare]	7.53961e-24	92.3%	C:integral component of membrane	-		0.01	1.17	0.39	0.01			0.841559	0.019437	0.561577	0.997449
A_13_P445673	TTTTACAGACAATGTGGGTGCTCAGCTTTCGACGAATGAGGCGTAAGTTTCTTCTGACCT	119	2e-27	gi|24237066|gb|BU986120.1|BU986120	kinase-like protein tmkl1-like	predicted protein [Hordeum vulgare subsp. vulgare]	1.09076e-22	92.8%	F:protein kinase activity; P:protein phosphorylation; F:ATP binding	-		0.1	1.27	0.13	0.28			0.820459	0.034921	0.832937	0.51444
A_13_P345122	CCAAGCCCATGACTGTTGATGGCATCTGGTCCGCTCCCTTTCTTATAGAAATATTTTTAT	119	2e-27	gi|16325650|gb|BG369037.2|BG369037	gtpase sar1	GTP-binding protein SAR1A [Aegilops tauschii]	7.96094e-69	81.1%	F:GTP binding; C:Golgi apparatus; C:cytoplasmic membrane-bounded vesicle; P:vesicle-mediated transport; P:intracellular protein transport; C:endoplasmic reticulum	-		0.09	1.28	0.38	0.3			0.984989	0.029486	0.478514	0.519916
A_13_P548494	CGTGGTAATTGTAAAAACTTAACTGTGTAGAACCCTTTGCACTAACCAGTTACTTGCTCC	119	2e-27	TA43304_4513.FAS	1292368 os05g0381700	hypothetical protein F775_00926 [Aegilops tauschii]	0.0	63.5%	F:calmodulin binding	0		0.17	1.22	0.08	0.05			0.905181	0.023853	0.93337	0.827728
A_13_P478905	TGGTGAACTATGTTACTTTTCGGGTGACAGGGTATAATCAAAAATCAAAATTCACAGCAT	119	2e-27	gi|30055596|gb|CB861037.1|CB861037	0	0	0	0	0	0		0.06	1.53	0.05	-0.1			0.898831	0.01142	0.897719	0.924884
A_13_P020221	GTGCAACTATGTTACTTTTCGGGTGACAGGGTATAATCAAAAATCAAAATTCACAGCAAA	119	2e-27	gi|151419686|gb|AK251038.1|	serine carboxypeptidase-like 51	Serine carboxypeptidase-like 51 [Aegilops tauschii]	4.89429e-156	82.2%	C:cytoplasmic membrane-bounded vesicle; F:serine-type carboxypeptidase activity; P:proteolysis	EC:3.4.16		-0.14	1.47	0.04	0.15			0.901109	0.013842	0.898759	0.923715
A_13_P155355	GTTCCTTCATAACCATGAGCTACCGAATAAACATGAATATATCGTGGAAATCATTATTGC	119	2e-27	TA41200_4513.FAS	isoaspartyl peptidase l-asparaginase 2	predicted protein [Hordeum vulgare subsp. vulgare]	3.67907e-99	90.3%	P:asparagine catabolic process via L-aspartate; C:cytoplasm; P:glycoprotein catabolic process; F:asparaginase activity; P:protein maturation	EC:3.5.1.1		0	1.51	-0.34	0.56			0.939868	0.027081	0.87608	0.83051
A_13_P412450	ATGGTTGTGTCCTTCAACAGCCAGAACCCTGGCATCGTCTTCGTGCCGCTCACACTCTTC	119	2e-27	gi|109729534|gb|DQ647619.1|	oxalate oxidase	germin-like protein 1a [Hordeum vulgare subsp. vulgare]	1.45242e-119	97.3%	F:oxalate oxidase activity; C:cytoplasm; C:apoplast; P:response to stress; C:cell wall; F:nutrient reservoir activity; F:manganese ion binding; P:oxidation-reduction process	EC:1.2.3.4		-0.1	2.07	-0.08	0.51			0.990004	0.00021	0.919529	0.571428
A_13_P127880	CCCCCGTGAATATTGTGCGTGTCTACTCAATAACATGAATATTACTTGTATTTATCCAAT	109	1e-24	gi|732808|emb|Z48729.1|	1340749 bowman-birk type wound-induced protease inhibitor	putative protease inhibitor [Hordeum vulgare]	6.67698e-36	78.2%	C:extracellular region; F:serine-type endopeptidase inhibitor activity; P:proteolysis; F:peptidase activity	-		0	1.46	0.13	0.45			0.913415	0.037256	0.921967	0.50511
A_13_P047096	TTACTTTACTTTATGACGTGATTGTGTCGCTGCATTGTTCGACCCTTGAGAGACAAAAAA	119	2e-27	gi|21273277|gb|BQ465495.1|BQ465495	#NAME?	hypothetical protein OsI_03610 [Oryza sativa Indica Group]	4.2044e-70	73.1%	P:metabolic process; F:pyridoxal phosphate binding; F:transaminase activity	-		0.51	2.6	-0.01	0.18			0.896421	0.000157	0.829273	0.809533
A_13_P135830	CATATACATATAGCAATAAGGGCCGTGTAGGCCAGAATAAGCTTCAAGGTAAGGTTCATA	119	2e-27	TA34845_4513.FAS	predicted protein	predicted protein [Hordeum vulgare subsp. vulgare]	4.29635e-35	95.0%	-	0		0.26	1.03	0.1	-0.38			0.620629	0.025863	0.992612	0.661643
A_13_P150395	TCTCAAAAAGTTCCTCAAAGTCAGTGAGTTTCCAGTGGTCTCCCTTCCCGGTTGAAATGA	119	2e-27	TA39484_4513.FAS	acylamino-acid-releasing enzyme-like	predicted protein [Hordeum vulgare subsp. vulgare]	0.0	83.5%	F:serine-type endopeptidase activity; P:proteolysis	EC:3.4.21		0.24	1.53	-0.4	0.33			0.927032	0.032685	0.573117	0.390435
A_13_P067361	TATATTACTCCCTCCCCATTCCATGCAATGTGTATCCTCATTATCTAATACCTAATAACA	119	2e-27	gi|16325835|gb|BG369484.2|BG369484	alpha- -mannosyltransferase alg2-like	predicted protein [Hordeum vulgare subsp. vulgare]	4.28332e-75	83.6%	F:GDP-Man:Man1GlcNAc2-PP-Dol alpha-1,3-mannosyltransferase activity; F:glycolipid 6-alpha-mannosyltransferase activity; P:biosynthetic process	EC:2.4.1.232; EC:2.4.1.132		0.19	2	0.04	0.81			0.929431	0.00541	0.85314	0.32369
A_13_P262527	AGATATGACCGGGGCTGCTATAAACTCCCTCCCGTCCTAAAACACAAATAAATTTTTAAG	119	2e-27	gi|16335517|gb|BE214872.3|BE214872	734479 pathogenesis-related protein	predicted protein [Hordeum vulgare subsp. vulgare]	3.61685e-67	98.5%	P:response to biotic stimulus; P:defense response	-		0.15	1.47	0.21	0.43			0.976135	0.021619	0.978999	0.729694
A_13_P248273	AATGCGTTTGACATAATCTCCCTCTCCAAAGGATTTGATCTTTCTGGCCTATTTGAGAAG	119	2e-27	TC171603.FAS	cbl-interacting protein kinase 5	predicted protein [Hordeum vulgare subsp. vulgare]	1.39005e-69	90.3%	C:cytosol; P:protein phosphorylation; F:protein serine/threonine kinase activity; F:ATP binding; P:signal transduction; P:response to abscisic acid	EC:2.7.11		0.15	1.31	0.11	1.01			0.844287	0.017455	0.862678	0.015832
A_13_P191119	CATATCCGTTGGTCTTGTGAAGTACTCCCTCCCTTTCGAAATAAGTGTCGTAAATTTAGT	119	2e-27	TA53462_4513.FAS	hypothetical protein F775_22052	hypothetical protein F775_22052 [Aegilops tauschii]	4.29333e-24	63.6%	-	0		0.13	1.45	0.09	1			0.891394	0.024198	0.921003	0.018685
A_13_P157665	TTGCATATCTGCACAATACTTCAAGTTTAAGCGATGTGTTGACCCTCGTGCCGAATTCGG	119	2e-27	TA41938_4513.FAS	disease resistance protein rps2	predicted protein [Hordeum vulgare subsp. vulgare]	8.10553e-116	76.3%	P:defense response; F:ADP binding	-		-0.12	1.45	0.41	-0.28			0.950842	0.010251	0.91965	0.910786
A_13_P525839	AGATTATCTCGATCACCTCTGGGTGTGTGTCCGCCTTGTTCATCTTGTCCTTGTAGAAAA	119	2e-27	gi|59943124|gb|DN157230.1|DN157230	related to cdc33-translation initiation factor eif4e	hypothetical protein FG06790.1 [Fusarium graminearum PH-1]	6.01212e-13	86.6%	C:cytoplasm; P:translational initiation; F:translation initiation factor activity	-		0.05	1.36	-0.02	-0.16			0.909651	0.025256	0.967991	0.901691
A_13_P082636	TTATATCTGATGTCTCTTTCCTGTGTGTGTCATTATTCCTCTCCTCGCTATCGTATTGCG	119	2e-27	gi|9420090|gb|BE422247.1|BE422247	chlorophyll a-b binding chloroplastic	predicted protein [Hordeum vulgare subsp. vulgare]	4.38601e-18	82.0%	F:metal ion binding; P:photosynthesis, light harvesting; C:photosystem I; C:chloroplast thylakoid membrane	-		-0.11	1.01	0.29	-0.11			0.841959	0.024252	0.864526	0.904189
A_13_P303677	GATTCTGGGCCTCCCTCCGGTTTCCATTCCATAATTCTTCAATATATTATAAAAAACGCG	119	2e-27	gi|13262983|gb|BF266781.2|BF266781	5-methyltetrahydropteroyltriglutamate--homocysteine methyltransferase	5-methyltetrahydropteroyltriglutamate--homocysteine methyltransferase [Triticum urartu]	2.56906e-52	81.2%	P:methionine biosynthetic process; P:methylation; F:zinc ion binding; F:5-methyltetrahydropteroyltriglutamate-homocysteine S-methyltransferase activity	EC:2.1.1.14		-0.15	1.05	0.27	0.31			0.836556	0.034738	0.662068	0.896564
A_13_P153660	ATTTTGAAGTCGATGCTACTTCCCCTGTTGTCCAGGATGATCCCCTTCTTTTTGATTACA	119	2e-27	TA40622_4513.FAS	lysosomal alpha-mannosidase-like	predicted protein [Hordeum vulgare subsp. vulgare]	6.28714e-175	95.7%	F:alpha-mannosidase activity; C:cytoplasmic membrane-bounded vesicle; F:carbohydrate binding; P:mannose metabolic process; F:zinc ion binding	EC:3.2.1.24		0.09	1.15	0.47	0.02			0.903243	0.038485	0.634821	0.845215
A_13_P257297	ACACTTTAGGTGTCCCAATACTTTAATGCCTCTGAGGAACAATCTCCCCTTTTTACTAAA	119	2e-27	gi|13187406|gb|BE194484.2|BE194484	911015 hordoindoline-b2	hordoindoline b [Hordeum vulgare]	1.21349e-49	78.5%	C:membrane; C:extracellular space; P:defense response to bacterium; F:serine-type endopeptidase inhibitor activity	-		-0.01	1.02	0.46	-0.05			0.803776	0.037639	0.431913	0.916761
A_13_P063036	TATATCTTCAGAACTAATCAGTCCCTCGCCCAGTAGTATCCTTCCATTTATCTCGCAAGA	119	2e-27	TA51854_4513.FAS	uncharacterized membrane protein at3g27390-like	predicted protein [Hordeum vulgare subsp. vulgare]	8.6133e-111	89.4%	P:steroid hormone mediated signaling pathway; C:mitochondrion; P:regulation of transcription, DNA-templated; P:vegetative to reproductive phase transition of meristem; C:cytoplasmic membrane-bounded vesicle; F:sequence-specific DNA binding transcription factor activity; F:steroid hormone receptor activity; C:membrane; C:nucleus	-		0.14	1.31	0.23	-0.09			0.849266	0.043639	0.600664	0.87913
A_13_P382472	TGTATAAACCGAAACATTCGTTTTAGAAAGGCTTGGCTTGGGTGGGCATCTAAATGGGCA	119	2e-27	gi|16301810|gb|BI955464.1|BI955464	0	0	0	0	0	0		0.15	1.12	0.28	0.25			0.937594	0.020601	0.98263	0.653223
A_13_P280809	TTACTTGGTGGTGTGAATACGAACTGGGGCTTGGGTTTTGCCTTGCCTTGAGATGAAAAT	119	2e-27	gi|13190471|gb|BE602572.2|BE602572	1744127 mft, HvMFT	predicted protein [Hordeum vulgare subsp. vulgare]	2.88351e-91	94.0%	-	0		-0.11	1.57	0.56	0.4			0.995863	0.026315	0.798026	0.984224
A_13_P107410	TATGGCACTGCTCATCAGATTTTCCATATGTATGTAGTACTCCCTCCCTCCGTAAAGAAA	119	2e-27	gi|161449198|gb|EX583079.1|EX583079	defensin-like protein	predicted protein [Hordeum vulgare subsp. vulgare]	2.73053e-50	73.5%	-	0		0.43	1.32	0.34	-0.08			0.377352	0.036868	0.668646	0.817447
A_13_P339037	TGGACCCTTTGTTATTAACCGGCCCAAACTTCGTTTCTGAAATCCTGAGATAAAATTATA	119	2e-27	gi|13255017|gb|BG366002.1|BG366002	2077684 proteasome subunit alpha type	Proteasome subunit alpha type-2 [Aegilops tauschii]	3.97628e-51	86.1%	C:cytoplasm; C:proteasome core complex, alpha-subunit complex; P:ubiquitin-dependent protein catabolic process; C:nucleus; F:threonine-type endopeptidase activity	EC:3.4.25		0.08	2.94	-0.38	2.03			0.803983	0.0003	0.391136	0.00034
A_13_P342312	GGTGGGCTATCTGCTCTGAAACAAGATTAAAGAGAACCCATTGGTGGGTCTTTAAATGCG	119	2e-27	gi|13256711|gb|BG367612.1|BG367612	43856 alpha-amylase inhibitor cm16 subunit	IAAD_HORVURecName: Full=Alpha-amylase/trypsin inhibitor CMd; AltName: Full=Chloroform/methanol-soluble protein CMd; Flags: Precursor	1.34021e-84	82.3%	P:negative regulation of peptidase activity; C:extracellular region; F:serine-type endopeptidase inhibitor activity; F:alpha-amylase inhibitor activity	-		0.18	1.74	-0.41	1.56			0.827426	0.000892	0.822613	0.027105
A_13_P168980	CCTTGTAAGTGACCGACCCAGGATTTCCAAAAATGATATTTGATCTAATCCAGATGCTAC	119	2e-27	TA45872_4513.FAS	peroxidase 72	Peroxidase 72 [Aegilops tauschii]	7.1486e-24	99.8%	F:heme binding; F:metal ion binding; F:peroxidase activity; P:oxidation-reduction process; P:response to oxidative stress	EC:1.11.1.7		0.1	1.85	-0.31	1.81			0.980409	0.003417	0.665538	0.005383
A_13_P340962	AACAAAGTCTTCTTTGGATACAAGGTGCAACTGGCAATCAAGATCTCTGGCATTCACTGG	103	9e-23	TA31118_4513.FAS	989726 beta-amylase	AF414081_1endosperm-specific beta-amylase 1 [Hordeum vulgare subsp. vulgare]	0.0	96.7%	F:identical protein binding; P:polysaccharide catabolic process; F:beta-amylase activity	EC:3.2.1.2		-0.7	2.33	0.09	0.11			0.713432	0.000328	0.841027	0.944745
A_13_P369927	TCGTTCCCAGGCATCGGAGAATTCATCTGCTATGATAAATACCTACAAGCAGACTGCAAA	111	4e-25	TA31118_4513.FAS	989726 beta-amylase	AF414081_1endosperm-specific beta-amylase 1 [Hordeum vulgare subsp. vulgare]	0.0	96.7%	F:identical protein binding; P:polysaccharide catabolic process; F:beta-amylase activity	EC:3.2.1.2		-0.61	2.35	-0.18	0.01			0.64131	0.000136	0.856053	0.975418
A_13_P396990	GATCTTGGATGAAGCAAACAAGGTCTTCTTGGGATACAAGGGTGCACTGGCAATCAAGAT	90	1e-18	TA31118_4513.FAS	989726 beta-amylase	AF414081_1endosperm-specific beta-amylase 1 [Hordeum vulgare subsp. vulgare]	0.0	96.7%	F:identical protein binding; P:polysaccharide catabolic process; F:beta-amylase activity	EC:3.2.1.2		-0.77	2.34	-0.11	0			0.361045	0.000351	0.978613	0.883207
A_13_P368927	TACTACAACTTACATGATAGAGACGGCTACAGAACCATAGCACGCATGCTCAAAAGGCAC	119	2e-27	TA31118_4513.FAS	989726 beta-amylase	AF414081_1endosperm-specific beta-amylase 1 [Hordeum vulgare subsp. vulgare]	0.0	96.7%	F:identical protein binding; P:polysaccharide catabolic process; F:beta-amylase activity	EC:3.2.1.2		-0.91	2.25	0.15	0.05			0.303262	0.000328	0.847117	0.876032
A_13_P342897	AAGCAAACAAGGTCTTCTTGGGATACAAGGTGCAACTGGCAATCAAGATCTCTGGCATTC	119	2e-27	TA31118_4513.FAS	989726 beta-amylase	AF414081_1endosperm-specific beta-amylase 1 [Hordeum vulgare subsp. vulgare]	0.0	96.7%	F:identical protein binding; P:polysaccharide catabolic process; F:beta-amylase activity	EC:3.2.1.2		-0.93	2.19	0.02	0.1			0.2892	2.4e-05	0.819308	0.813116
A_13_P177729	GTATCGGATTGTGTGCTTGCTTAAAAGTTCAAAGTACATGCACACTGGCTTGCATGTGTG	119	2e-27	TA49015_4513.FAS	2394961 alpha-expansin 23	hypothetical protein F775_25401 [Aegilops tauschii]	3.95613e-68	92.6%	C:extracellular region; C:membrane; P:plant-type cell wall organization; C:cytoplasmic membrane-bounded vesicle; C:cell wall	-		-0.35	2.06	-0.1	0.05			0.622513	0.000107	0.871983	0.960706
A_13_P112000	GTGACTGTGGACCTGTGCAATGAAGAGCAGAAAAGTTCTACAATTACATACTTTTGCTTC	119	2e-27	gi|24284877|gb|CA007895.1|CA007895	1834651 os06g0714800	hypothetical protein F775_23374 [Aegilops tauschii]	2.33069e-12	63.1%	-	0		0.09	2.38	-0.49	0.38			0.995312	0.000376	0.721749	0.688803
A_13_P306322	TTCGGGCCACGTAGCATATTAGCCTTTCCTGTTCCCTTCCCATTATGTGATGTTAGTATA	119	2e-27	gi|13108328|gb|BF616728.2|BF616728	glycosyltransferase ago61	putative glycosyltransferase AGO61 [Triticum urartu]	1.01189e-51	65.4%	C:mitochondrion	-		0.22	2.24	-0.08	0.82			0.996146	0.000157	0.937981	0.299028
A_13_P146840	AGCAGCTTTGTACCATTATCAAACATTTTATCAGCCTGTCACATGCATTGGCTTTCTTTT	119	2e-27	TA38329_4513.FAS	protein ruptured pollen grain 1	predicted protein [Hordeum vulgare subsp. vulgare]	1.44969e-09	65.67%	C:membrane	-		-0.54	1.06	-0.53	-0.42			0.672227	0.039945	0.714233	0.900924
A_13_P242850	CGGGAGTTTGCTGTACGTTGTACCATGGGCACTTATGGTATATGGATTATAAATTAATCT	119	2e-27	TA30824_4513.FAS	666704 lipid transfer protein	predicted protein [Hordeum vulgare subsp. vulgare]	2.91071e-38	90.5%	F:lipid binding; P:lipid transport	-		0.07	1.46	-0.15	-0.78			0.896733	0.039841	0.902256	0.396719
A_13_P114765	ATAGTTGGAAAAACCACTGTCTACCGTAGATTGTGAAATAAAGAAAATAATTTCGTGGGG	119	2e-27	TA28824_4513.FAS	cysteine-rich repeat secretory protein 55-like	predicted protein [Hordeum vulgare subsp. vulgare]	1.06085e-132	81.3%	-	0		0	1.22	0.01	-0.5			0.992194	0.039504	0.862134	0.939306
A_13_P493435	TACGGGAGTTTGCTGTACGTTGTCCCATGGGCCCTTATGGTATATGGATTTTAAATTAAT	96	2e-20	TA30824_4513.FAS	666704 lipid transfer protein	predicted protein [Hordeum vulgare subsp. vulgare]	2.91071e-38	90.5%	F:lipid binding; P:lipid transport	-		-0.18	1.2	-0.36	-0.46			0.895318	0.047794	0.684114	0.575182
A_13_P460228	CCAAGGCCAGCTACAATTAATGCCGACATGCTTAGTTTATGTCAAATAAAAATGGATTTT	119	2e-27	gi|94358107|gb|BY863782.1|BY863782	phospholipase a1-ii 7-like	hypothetical protein F775_13080 [Aegilops tauschii]	3.1447e-47	75.5%	F:hydrolase activity	-		0.25	1.35	-0.21	-0.07			0.935716	0.042813	0.733406	0.949306
A_13_P152705	ACGATATAATCAGCTATCCCCTGAAAGACTTTTCTAATGCAAACATGATTAGCAGGTGTT	119	2e-27	TA40302_4513.FAS	myb-related protein mybas2	Myb-related protein MYBAS2 [Aegilops tauschii]	1.37491e-122	85.2%	P:regulation of transcription, DNA-templated; F:DNA binding; P:transcription, DNA-templated; F:chromatin binding; C:nucleus	-		0.27	1.02	-0.19	-0.5			0.534322	0.042936	0.961607	0.736544
A_13_P009426	CCTGTACAGATTTGCTGGCCTATGCCTCTGTTTATACAAACGTGTCATTCTTTTCCCAAA	119	2e-27	TA36723_4513.FAS	bidirectional sugar transporter sweet2b-like	Bidirectional sugar transporter SWEET2b [Triticum urartu]	3.13881e-96	75.4%	C:integral component of plasma membrane; C:cytoplasmic membrane-bounded vesicle; F:sugar transmembrane transporter activity; P:carbohydrate transport	-		0.04	1.02	-0.16	-0.86			0.810727	0.041752	0.808607	0.268683
A_13_P284029	TTCTTCTGTGCTGCTGTACATACAGTGTTCGTGTAAGAATTTACAGGTGAGAACTTAATG	119	2e-27	gi|57831184|gb|CX632397.1|CX632397	0	0	0	0	0	0		0.11	1.63	-0.2	-0.49			0.972569	0.021961	0.901667	0.893706
A_13_P005661	GCTGTACATACAGTGTTCGTGTAAGAATTTACAGGTGAGAACTTAATGAAGTGGCGGCCA	119	2e-27	gi|57831184|gb|CX632397.1|CX632397	0	0	0	0	0	0		-0.07	1.33	-0.19	-0.43			0.840883	0.020862	0.86752	0.887351
A_13_P339077	ACTTACTTATAATTGGGCTTTTTGGGATGCTTTTGCTCATGTGGACTTTGCCTTGTGCAA	119	2e-27	gi|16323961|gb|BG366038.2|BG366038	stem-specific protein tsjt1-like	hypothetical protein F775_18802 [Aegilops tauschii]	2.34167e-81	80.2%	-	0		0	1.12	-0.15	-0.44			0.962234	0.021841	0.846261	0.563202
A_13_P507779	CGTCTCCACCTCGATTCTAGTCTCTATCTTATCTAGTTCGTTCTCTGTACAATGTGATAC	119	2e-27	gi|51523035|gb|CV059896.1|CV059896	0	0	0	0	0	0		0.12	1.47	0.4	-0.92			0.91102	0.015619	0.602946	0.139731
A_13_P247228	AAAGAAAGACGAAAAGCTACCATGCGTTACACCTCCCCTCAAATAATACTTGTATCTAAA	119	2e-27	gi|18224622|gb|AV928825.1|AV928825	0	0	0	0	0	0		-0.01	2.13	0.36	-0.93			0.824242	9.8e-05	0.756157	0.382819
A_13_P342697	GGAGACTCTCCCCTCTGCTATTATTCGATTTTCATCTCACACTTGTTAAACCACGAGTCG	119	2e-27	gi|16324940|gb|BG367817.2|BG367817	40s ribosomal protein sa	40S ribosomal protein SA [Aegilops tauschii]	4.99652e-27	56.8%	C:intracellular part	-		0.15	2.09	0.41	-0.59			0.867967	6.7e-05	0.694307	0.699444
A_13_P460553	TAAAGTCTGTCATGCATGCGCACCCTGACAGGTACAGTACAACAGGTACAACAACATAGA	119	2e-27	TA45786_4513.FAS	probable retrotransposon hobase	probable retrotransposon HobS hobase [Fusarium fujikuroi IMI 58289]	1.95035e-32	81.7%	F:heme binding; F:metal ion binding; F:peroxidase activity; C:mitochondrion; P:oxidation-reduction process; P:response to oxidative stress	EC:1.11.1.7		-0.3	1.7	0.19	-0.75			0.376881	0.015083	0.971913	0.324876
A_13_P207814	TGCTATCACTCATCGAAACAGGCTTCGCCCCGTTTTATATATAAAGCAACAACTGATTCA	119	2e-27	TA57682_4513.FAS	membrane steroid-binding protein 2	Membrane steroid-binding protein 2 [Triticum urartu]	5.24751e-14	74.5%	-	0		0.12	1.93	0.26	-0.37			0.830653	0.004899	0.633169	0.906896
A_13_P329787	TCATGATGCATAGCCGATATAGAACGTGTGTCTGACCTTTGCTTCCCTACAAATTACGGT	34	0.07	gi|19109|emb|X05901.1|	thna_horvu ame: full=alpha-hordothionin ame: full=purothionin ii contains: ame: full=alpha-hordothionin contains: ame: full=acidic protein flags: precursor	alpha-hordothionin [Hordeum vulgare subsp. vulgare]	1.86937e-67	94.1%	C:extracellular region; P:defense response	-		0.48	1.7	0.35	-0.54			0.388402	0.024182	0.802066	0.984628
A_13_P121075	ATAAACAAACAAGGTCTTCTTGGGAATCAAGGGGCAACTGGCGATCAAAGATTCTTGGTT	119	2e-27	TA31115_4513.FAS	2460526 beta-amylase	beta-amylase [Hordeum vulgare subsp. spontaneum]	1.43223e-118	81.0%	F:identical protein binding; P:polysaccharide catabolic process; F:beta-amylase activity	EC:3.2.1.2		0	1.84	-0.46	-0.08			0.926822	0.0031	0.70403	0.84475
A_13_P355872	CATATATGATGAATAAGTTCTTGTCGGTGTTGTAATAAGACAGGCCTATGTTTCTACTGT	103	9e-23	TA34668_4513.FAS	asparagine synthetase	predicted protein [Hordeum vulgare subsp. vulgare]	0.0	91.7%	P:response to absence of light; P:L-asparagine biosynthetic process; P:response to fructose; P:cellular response to sucrose starvation; F:ATP binding; P:response to glucose; P:response to sucrose; F:asparagine synthase (glutamine-hydrolyzing) activity; P:cellular amino acid catabolic process; C:cytoplasm	EC:6.3.5.4		-0.04	2.39	-0.28	0.09			0.987981	0.000375	0.359768	0.885994
A_13_P374472	TGCATACAAGGTCTTCTTGGGATACAAAGTGCAACTGGGGAATCAATATCTGTGGCCTTC	119	2e-27	gi|16296673|gb|BI952669.1|BI952669	2460526 beta-amylase	beta-amylase [Hordeum vulgare]	4.15729e-30	50.0%	F:hydrolase activity; P:metabolic process; P:carbohydrate metabolic process; F:hydrolase activity, acting on glycosyl bonds; F:catalytic activity; P:polysaccharide catabolic process; F:beta-amylase activity; F:identical protein binding	0		-0.06	1.99	-0.08	0.08			0.930652	0.008333	0.968355	0.884271
A_13_P257227	AGAAAGGGGAGGGTTTTTCCTTGCATGGGACCTCCAACAATTTTTATTAAACACCGGTGA	119	2e-27	gi|16320826|gb|BE194444.2|BE194444	2460526 beta-amylase	beta-amylase [Hordeum vulgare subsp. spontaneum]	2.98547e-95	79.3%	P:polysaccharide catabolic process; F:beta-amylase activity	EC:3.2.1.2		-0.05	1.82	-0.09	0.14			0.817123	0.005407	0.967465	0.947374
A_13_P063931	CGTAAGTACAATGTCTATGTTACCGTTTCCCTCGATTTATGTGTGTGCGTGTGTGAACAC	119	2e-27	gi|13256553|gb|BG367454.1|BG367454	protein srg1	predicted protein [Hordeum vulgare subsp. vulgare]	1.51006e-96	79.1%	P:oxidation-reduction process; F:iron ion binding; F:oxidoreductase activity, acting on paired donors, with incorporation or reduction of molecular oxygen, 2-oxoglutarate as one donor, and incorporation of one atom each of oxygen into both donors	EC:1.14.11		0.14	2.02	-0.15	-0.31			0.874638	8.8e-05	0.894434	0.904282
A_13_P551814	ATAAAACTTATCCGTCGCGTGCAACATGTTGACGCAAATGATTGAAGGATGGTTTCTTAT	119	2e-27	TA41810_4513.FAS	protein srg1	predicted protein [Hordeum vulgare subsp. vulgare]	0.0	79.9%	P:oxidation-reduction process; F:iron ion binding; F:oxidoreductase activity, acting on paired donors, with incorporation or reduction of molecular oxygen, 2-oxoglutarate as one donor, and incorporation of one atom each of oxygen into both donors	EC:1.14.11		-0.07	1.9	-0.21	-0.3			0.996113	0.008417	0.671316	0.676961
A_13_P170385	GCTCGTGATCACTGCTAACTCAACATGTTACATGGTGGAATCACGTGAAATTTATACAGT	119	2e-27	TA46380_4513.FAS	864438 os05g0103300	predicted protein [Hordeum vulgare subsp. vulgare]	4.70199e-18	79.0%	C:cytoplasmic membrane-bounded vesicle	-		-0.01	1.34	-0.17	-0.32			0.907891	0.033287	0.878262	0.9001
A_13_P389702	TTCTTGGCTATAGCGGGATTGAGATTTATATATCGTATACAGTAAGAGTTGCTGCGGATA	74	8e-14	gi|18952|emb|X05405.1|	839272 chymotrypsin inhibitor-2	ICI3_HORVURecName: Full=Subtilisin-chymotrypsin inhibitor-2B; Short=CI-2B	7.92134e-29	97.3%	P:response to wounding; P:negative regulation of peptidase activity; F:serine-type endopeptidase inhibitor activity	-		0.11	1.33	-0.48	-0.24			0.940684	0.034386	0.467489	0.819003
A_13_P346952	TAATGGGAGCACTGGTCAAACACCATTCATGTGTGGGTCAAAATAACAGGACCTTTCATC	119	2e-27	gi|16326028|gb|BG369836.2|BG369836	bsz7_horvu ame: full=serpin-z7 ame: full=bsz7 ame: full= 7	BSZ7_HORVURecName: Full=Serpin-Z7; AltName: Full=BSZ7; AltName: Full=HorvuZ7	2.17461e-81	72.5%	P:negative regulation of peptidase activity; C:extracellular space; F:serine-type endopeptidase inhibitor activity	-		0.07	1.55	0.25	-0.27			0.893483	0.007094	0.589101	0.635265
A_13_P355652	ACGTCTCAGATCGGCATTTGAAAAGGCTGTCATCAAGAGGCTCATGACAGATGTTCCATT	119	2e-27	TA34668_4513.FAS	asparagine synthetase	predicted protein [Hordeum vulgare subsp. vulgare]	0.0	91.7%	P:response to absence of light; P:L-asparagine biosynthetic process; P:response to fructose; P:cellular response to sucrose starvation; F:ATP binding; P:response to glucose; P:response to sucrose; F:asparagine synthase (glutamine-hydrolyzing) activity; P:cellular amino acid catabolic process; C:cytoplasm	EC:6.3.5.4		0.15	1.51	-0.13	0			0.980661	0.009786	0.801711	0.899174
A_13_P201749	CGTTGCGTGGACATTTGGACACTGGTTTGATGATGAAATAAATGGTCGATATGTATGGTT	119	2e-27	TA56149_4513.FAS	0	0	0	0	0	0		0.03	1.88	0.05	0.8			0.926696	0.008991	0.990423	0.180229
A_13_P446838	GACCTCACATACCTCCATTGTGGTGAAATATTTTGTGCTCATTTAGTGATGGGTAAATTT	119	2e-27	gi|24240303|gb|BU989357.1|BU989357	---NA---	---NA---	0	0	-	0		-0.04	2.03	0.15	0.73			0.99095	4e-06	0.892338	0.773179
A_13_P121090	TGAGCTCTAGTAGTACATCGGACCTCACATACCTCCATTGTGGTGAAATATTTTGTGCTC	119	2e-27	TA31118_4513.FAS	989726 beta-amylase	AF414081_1endosperm-specific beta-amylase 1 [Hordeum vulgare subsp. vulgare]	0.0	96.7%	F:identical protein binding; P:polysaccharide catabolic process; F:beta-amylase activity	EC:3.2.1.2		0.03	1.86	-0.19	0.88			0.873315	0.006111	0.916991	0.072897
A_13_P180949	CATTGGGATGCTCCTCTTATGAATCATGCATGGCTAGAAGACTTGTCAATCTGCTGTGTT	119	2e-27	TA50151_4513.FAS	linalool chloroplastic	predicted protein [Hordeum vulgare subsp. vulgare]	1.03992e-70	80.6%	P:metabolic process; C:plastid; F:magnesium ion binding; F:terpene synthase activity	-		-0.01	1.79	0.37	0.19			0.946701	0.003603	0.504672	0.977211
A_13_P361347	CCTGCGTAGCCCGTCTACACACCTCTTAGTAAGGTTATATTATGGATCAATTTACGCCTG	119	2e-27	gi|16287268|gb|BI947594.1|BI947594	constans interacting protein 4	predicted protein [Hordeum vulgare subsp. vulgare]	2.51628e-28	57.1%	F:metal ion binding; P:photoperiodism, flowering; F:zinc ion binding; P:biological_process; P:signal transduction; P:hormone-mediated signaling pathway; C:nucleus	0		0.31	1.97	0.24	-0.09			0.55675	0.012419	0.417528	0.989181
A_13_P418230	TAGAATGGTAATGAGACATGGCCGGCCAAATAATGTTTGGTTGCAGATCTCTGGCATTCA	119	2e-27	gi|21932575|gb|BM441908.2|BM441908	989726 beta-amylase	beta-amylase [Hordeum vulgare subsp. vulgare]	2.19997e-41	100.0%	F:identical protein binding; P:polysaccharide catabolic process; F:beta-amylase activity	EC:3.2.1.2		-0.07	1.97	0.32	-0.47			0.926135	0.007523	0.597637	0.628311
A_13_P136090	CAGAATTCAAACGCCTTGGTACGGAGTTGGTGCTAAAAAAGTTTTTTCGCTGATCGAACT	119	2e-27	TA34922_4513.FAS	2440461 epoxide hydrolase	hypothetical protein F775_13984 [Aegilops tauschii]	3.12012e-81	78.7%	P:metabolic process; F:catalytic activity	-		-0.05	1.83	0.42	-0.22			0.973474	0.007307	0.884134	0.568046
A_13_P153275	TGAGAAGCATGCCTTGTTCGGTATCTACTCTCACTGCACTTAACAAGTCTAATGTTCATC	119	2e-27	TA40498_4513.FAS	hypothetical protein F775_07139	hypothetical protein F775_07139 [Aegilops tauschii]	1.77849e-42	72.6%	-	0		-0.11	1.33	0.83	-0.08			0.888594	0.032509	0.285487	0.896759
A_13_P338212	CGTGGTCGTCTCTGGCGGGCCTGACTACCGCGTGCCCCTCGGCCGCCGCGACAGCCGCAG	119	2e-27	gi|167080|gb|M73234.1|BLYPRX5A	peroxidase 12	peroxidase BP 1 [Hordeum vulgare]	0.0	87.9%	F:metal ion binding; P:hydrogen peroxide catabolic process; F:heme binding; F:peroxidase activity; C:extracellular region; P:oxidation-reduction process	EC:1.11.1.7		-0.44	1.95	0.22	-0.16			0.460271	0.000254	0.744647	0.991368
A_13_P357027	ACCCGAGTAACTGCCAGATAACAGGTCTGGTCACTGAATGAGAATCCTGTTTTCAGTCAT	119	2e-27	gi|15779997|gb|BI777105.1|BI777105	1258649 formiminotransferase- expressed	predicted protein [Hordeum vulgare subsp. vulgare]	1.82346e-09	89.2%	P:metabolic process; F:folic acid binding; C:chloroplast; F:transferase activity	-		-0.18	1	0.07	0.19			0.815465	0.029575	0.869077	0.880592
A_13_P012831	TTGGACCCCGGACCGACCAATTCCAACATTTTGTATATACTTAGTTATATCTGCAAAAAA	119	2e-27	gi|151421293|gb|AK248277.1|	1258536 formiminotransferase- expressed	predicted protein [Hordeum vulgare subsp. vulgare]	1.13548e-160	82.3%	P:metabolic process; F:folic acid binding; C:chloroplast; F:transferase activity	-		0.01	1.06	0.49	0.21			0.861961	0.032551	0.473668	0.987679
A_13_P075891	CAATTGAAGCCATGTGCAACCTTCCTACAACATCAGTGTATCCCATTGATAATGACATTC	119	2e-27	gi|21961704|gb|BM096780.2|BM096780	avenin-like protein	Avenin-3 [Triticum urartu]	8.37942e-48	59.7%	F:nutrient reservoir activity	0		-0.07	1.3	-0.03	-0.17			0.846207	0.01171	0.855731	0.9737
A_13_P340012	ACCACCCTCTTCTTGCATGGAAGAATCTGCCGTCCAAATGTTTTGCCTATTACATGGACA	119	2e-27	gi|16324223|gb|BG366427.2|BG366427	2460526 beta-amylase	beta-amylase [Hordeum vulgare subsp. spontaneum]	1.46574e-44	84.0%	P:polysaccharide catabolic process; F:beta-amylase activity	EC:3.2.1.2		-0.23	1.3	-0.43	-0.15			0.712056	0.025414	0.993042	0.811062
A_13_P035671	ATATATGCTGCTGCTAATTTTATGGGGATTATGTTCATCAATCAATTTGGTCGTCTCGTT	119	2e-27	gi|21132663|gb|BJ454088.1|BJ454088	0	0	0	0	0	0		-0.32	1.28	0.15	0.29			0.4002	0.021852	0.831857	0.560812
A_13_P233009	ATATCTGCACTGAAGATGGTCTCTAGAAACTTCACCCGAGTAACTGCCAGATAACAGGTC	119	2e-27	gi|15779997|gb|BI777105.1|BI777105	1258649 formiminotransferase- expressed	predicted protein [Hordeum vulgare subsp. vulgare]	1.82346e-09	89.2%	P:metabolic process; F:folic acid binding; C:chloroplast; F:transferase activity	-		-0.23	1.14	0.1	0.08			0.954977	0.030019	0.890355	0.805709
A_13_P091620	TCAAACCAATGTACGTTGTGTCTGTTGGGTTAATAAAAGGCCTACCAGTCTATAGCCAGG	119	2e-27	gi|21269193|gb|BQ461422.1|BQ461422	peroxidase 4	predicted protein [Hordeum vulgare subsp. vulgare]	3.2167e-39	92.5%	F:heme binding; F:metal ion binding; F:peroxidase activity; P:oxidation-reduction process; P:response to oxidative stress	EC:1.11.1.7		-0.02	1.34	-0.58	0.42			0.928342	0.031069	0.896716	0.528881
A_13_P545884	CACCTGGTATCTAGTATGCTTACGGTATGGTCCTCGCATATAAGTTATCTATACAGAGGG	64	8e-11	gi|59945693|gb|DN159799.1|DN159799	0	0	0	0	0	0		0.02	1.34	0	0.62			0.84401	0.021133	0.810601	0.437536
A_13_P442479	GCATCTTTGTCGATGCGTCGCTCTCGCTCAAGCCTTCCTTCGAGGAGCTCGCTGTGTGCC	119	2e-27	TA29424_4513.FAS	protein z-type serpin	protein z-type serpin [Hordeum vulgare subsp. vulgare]	0.0	82.5%	P:negative regulation of peptidase activity; P:defense response; C:extracellular space; F:serine-type endopeptidase inhibitor activity; F:nutrient reservoir activity	-		0.16	1.49	-0.11	-0.12			0.813831	0.017119	0.943657	0.910991
A_13_P341882	ACTGGCCTGTATATGCCACCCACCGATGTATACCTGATATATTTGCATGTGTTCAGTGTG	119	2e-27	TA42485_4513.FAS	protein cup-shaped cotyledon 2	TPA: NAC transcription factor [Hordeum vulgare subsp. vulgare]	5.85541e-169	69.5%	P:regulation of transcription, DNA-templated; F:DNA binding	0		0.19	1.76	0.49	0.07			0.829522	0.012544	0.680253	0.911596
A_13_P353262	GATAATAAGTGTGACCTGTGATTCTGTGAATGTGATCACAATCCTCCATGCGGAAATGAC	119	2e-27	gi|13322673|gb|BG417122.1|BG417122	globulin 1	predicted protein [Hordeum vulgare subsp. vulgare]	5.10483e-12	92.0%	-	0		0.16	1.83	0.1	0.17			0.989743	0.009952	0.930742	0.922867
A_13_P445343	GCATCATCATGTGTGACTAGTACTAGTTGCAACATGGAAATAATGAACATATGTTCCTGC	119	2e-27	gi|24236193|gb|BU985247.1|BU985247	avenin-like protein	Avenin-3 [Triticum urartu]	3.55073e-23	77.9%	F:nutrient reservoir activity	0		-0.04	1.53	-0.02	-0.12			0.970399	0.010001	0.87445	0.983859
A_13_P018971	ACTCCAAATGGCAGATCTACCCTTTGTTGAAGCTAAGATACAAAATTGCTGGGCAAAAAA	119	2e-27	gi|151426194|gb|AK252786.1|	2401610 glucose-6-phosphate phosphate- tranlocator	predicted protein [Hordeum vulgare subsp. vulgare]	7.19211e-156	79.4%	C:integral component of membrane	-		-0.25	1.15	0.25	-0.14			0.670363	0.042288	0.549533	0.838221
A_13_P508489	AATAGAACACCTGTGGTTAACAAATAGCAATACACTTTTGACGTGGTACGAGCATATTTC	119	2e-27	gi|51523755|gb|CV060616.1|CV060616	hypothetical protein F775_02551	hypothetical protein F775_02551 [Aegilops tauschii]	0.000230676	82.0%	-	0		-0.1	1.31	0.05	-0.16			0.908605	0.01666	0.933075	0.92332
A_13_P334857	GTCTCCCCAACCCAACAAATAGGAGCGGAAAACTATTGTTTATTCTAAACACCTAATAAT	119	2e-27	gi|13156540|gb|BG344211.1|BG344211	nucleolysin tiar	predicted protein [Hordeum vulgare subsp. vulgare]	7.47636e-95	93.3%	F:nucleic acid binding; C:mitochondrion; F:nucleotide binding	-		0.28	1.28	0.41	-0.1			0.598799	0.040504	0.922865	0.981989
A_13_P439836	GTGAATCATACCCTTAAATTTCTAAAGCCTATTTTTACCCAACAACAAGAGCAAGAATCC	119	2e-27	TA33365_4513.FAS	12s seed storage globulin 1	predicted protein [Hordeum vulgare subsp. vulgare]	0.0	72.9%	F:nutrient reservoir activity	-		0.27	1.28	0.4	-0.47			0.809384	0.024193	0.895115	0.399097
A_13_P068601	TCCGAAGCATTTCCTCTCATCAGGGTTAAAGGTTTCTGTTGTTCAAGAGAGATGCAATTT	119	2e-27	gi|13153060|gb|AW982359.2|AW982359	sorting nexin-16	Sorting nexin-16 [Aegilops tauschii]	2.59457e-56	67.9%	P:cell communication	-		0.18	1.48	0.34	-0.29			0.815773	0.031566	0.590723	0.738937
A_13_P440711	TTGATGACCAAAATGAGCAATTTCGCTGTATTGGTGTATCTGTCATCCGCCGTGTAATCG	119	2e-27	TA33365_4513.FAS	12s seed storage globulin 1	predicted protein [Hordeum vulgare subsp. vulgare]	0.0	72.9%	F:nutrient reservoir activity	-		0.14	1.42	0.43	-0.43			0.909416	0.014542	0.753796	0.827265
A_13_P441396	TTGTGGCAATCTATGTTTTTGACGTAAACAACAATGCTAATCAACTTGAACCTAGGCATA	119	2e-27	TA33365_4513.FAS	12s seed storage globulin 1	predicted protein [Hordeum vulgare subsp. vulgare]	0.0	72.9%	F:nutrient reservoir activity	-		0.05	1.03	-0.04	-0.3			0.853802	0.034156	0.902171	0.695419
A_13_P416355	GGTGTGAGGCTCTTTTATTATATACAAACACTTATACTGTCTCCCCATTTTGTTCAACGA	119	2e-27	gi|21941433|gb|BM372873.2|BM372873	splicing factor u2af 50 kda subunit	Splicing factor U2AF 50 kDa subunit [Aegilops tauschii]	8.1728e-20	88.5%	F:nucleic acid binding; F:nucleotide binding	-		-0.21	1.61	0.13	-0.61			0.62339	0.017982	0.912164	0.665418
A_13_P588554	CTAGTTCAAATGAGAATAAAAGACAAAGAAAGTTCTTGTCACAAGGACAGTGCTGGTAAT	50	1e-06	gi|167015|gb|K03147.1|BLYCHORD2	unknown	unknown [Psathyrostachys huashanica]	4.59585e-05	77.0%	-	0		0.2	1.41	-0.03	-0.45			0.987902	0.031476	0.871863	0.648557
A_13_P001276	TAGATCAGTGGACTAGTAGCTGTTAATCATGTCGAATTAATAAAAGGTGAAGAAACTGGA	119	2e-27	gi|167080|gb|M73234.1|BLYPRX5A	peroxidase 12	peroxidase BP 1 [Hordeum vulgare]	0.0	87.9%	F:metal ion binding; P:hydrogen peroxide catabolic process; F:heme binding; F:peroxidase activity; C:extracellular region; P:oxidation-reduction process	EC:1.11.1.7		0.33	2.19	0.43	-0.34			0.79872	0.000212	0.790753	0.50139
A_13_P235804	CAGTGGACTAGTAGCTGTTAATCATGTCGAATTAATAAAAGGTGAAGAAACTGGATATCA	109	1e-24	gi|167080|gb|M73234.1|BLYPRX5A	peroxidase 12	peroxidase BP 1 [Hordeum vulgare]	0.0	87.9%	F:metal ion binding; P:hydrogen peroxide catabolic process; F:heme binding; F:peroxidase activity; C:extracellular region; P:oxidation-reduction process	EC:1.11.1.7		0.3	1.82	0.18	-0.23			0.613475	0.012697	0.973412	0.594332
A_13_P163960	GGAAGCTTTGCCATGCTAGACCACCAAAATTTTACAAAGGTTTCCTTAACCTTTCAAACT	119	2e-27	TA44132_4513.FAS	2640678 protein	predicted protein [Hordeum vulgare subsp. vulgare]	2.42523e-158	87.4%	F:zinc ion binding; F:oxidoreductase activity; P:oxidation-reduction process	-		-0.09	1.6	0.28	0.25			0.875643	0.024728	0.47139	0.441958
A_13_P342012	AATTCTTCATAGACAACGGGACATACCTAAGTGAAAAGGGGAAGGTTTTTCTTGGCTGGT	119	2e-27	gi|16324731|gb|BG367431.2|BG367431	2460526 beta-amylase	beta-amylase [Hordeum vulgare]	3.10811e-97	84.9%	P:polysaccharide catabolic process; F:beta-amylase activity	EC:3.2.1.2		0.13	2.25	0.1	-0.02			0.87559	0.000218	0.995451	0.86195
A_13_P211784	GATATCATATCAATTTGAAGCATCTAGCTTGCTCAGAGCTTTGGGTCTCCAATTGCCATT	119	2e-27	TA29424_4513.FAS	protein z-type serpin	protein z-type serpin [Hordeum vulgare subsp. vulgare]	0.0	82.5%	P:negative regulation of peptidase activity; P:defense response; C:extracellular space; F:serine-type endopeptidase inhibitor activity; F:nutrient reservoir activity	-		0.84	1.8	0.31	-0.32			0.377738	0.005244	0.901805	0.808311
A_13_P214024	TGGAGTCGTTATTATATGTAATGTGTATGGTCTCCCCTCGTCATGGGTTGTTTGCACTCG	111	4e-25	TA55343_4513.FAS	0	0	0	0	0	0		0.8	1.19	0.22	-0.39			0.337602	0.041819	0.920942	0.639951
A_13_P641604	AACTGTATCAAACGCTTCTGCAACTACAAATACCCTATGTTCATCCATCTATATTGCAAC	111	4e-25	gi|16286128|gb|BI946989.1|BI946989	b1 hordein	B1 hordein [Hordeum vulgare]	1.00265e-30	54.7%	F:nutrient reservoir activity	0		0.92	1.2	0.13	0.07			0.30316	0.015137	0.995454	0.9148
A_13_P170420	GTATGCTCATGCAGCTCATCTGTGAACCATATCCGATCCAACAATAGTCTGTATTTCTTT	119	2e-27	TA46394_4513.FAS	anthocyanin 5-aromatic acyltransferase	predicted protein [Hordeum vulgare subsp. vulgare]	6.13728e-26	81.5%	F:transferase activity, transferring acyl groups other than amino-acyl groups	-		0.72	1.48	0.29	0.32			0.39699	0.026684	0.397578	0.484086
A_13_P642609	TTCTATAGAGGAACAACATCAATTGAACTTGTGCAAGGAGTTCCTCCTACAGCAGTGCAC	119	2e-27	gi|151420398|gb|AK251750.1|	gamma 3 hordein	gamma 3 hordein [Hordeum vulgare]	2.39916e-58	69.5%	F:nutrient reservoir activity; C:vacuole	-		0.94	1.23	0.14	-0.34			0.341093	0.01917	0.809456	0.557522
A_13_P631917	ACAAATACCCTATGTGCATCCATCTATTTTGCAACAGCTAAACCCATGCAAGGGATTCCT	78	5e-15	gi|18906|emb|X01024.1|	b1 hordein	unnamed protein product [Hordeum vulgare]	1.80233e-48	58.0%	F:nutrient reservoir activity	0		1.02	1.24	0.13	-0.1			0.073189	0.041127	0.812453	0.874614
A_13_P643214	TGCAACTACAAATACCCTATGTTCATCCATCTATATTGCAACAGCTAAACCCATGCAAGG	72	3e-13	gi|18906|emb|X01024.1|	b1 hordein	unnamed protein product [Hordeum vulgare]	1.80233e-48	58.0%	F:nutrient reservoir activity	0		0.98	1.34	0.11	-0.07			0.357111	0.040186	0.905321	0.936835
A_13_P071291	ACGCGCCTCCCATGGTTTTATATGTAACGAACGCTTTCGAATTTAAAACGGACCTCGCTT	119	2e-27	gi|44808258|gb|CK125256.1|CK125256	anaphase-promoting complex subunit 6-like	uncharacterized protein LOC100276083 precursor [Zea mays]	1.84814e-08	41.0%	C:cytoplasmic membrane-bounded vesicle	0		0.09	-1.4	-0.18	2			0.990236	0.038782	0.948528	0.003617
A_13_P096400	GGTTTCTTTGAAACCAAGAAGGAGAACATTAATAGTACCACTTTGAACAATATTGCTGGT	119	2e-27	gi|41529148|emb|AJ250282.2|	stem 28 kda glycoprotein	putative acid phosphatase [Hordeum vulgare subsp. vulgare]	1.44717e-132	82.7%	F:acid phosphatase activity	EC:3.1.3.2		-0.47	-0.89	0.57	1.49			0.775206	0.250143	0.425817	0.038722
A_13_P361297	ATTATTCTGTATGCCCTGCGTCCATGTGTTATTAATACTATGTTATATGTACTCTGCCCG	119	2e-27	gi|16287226|gb|BI947571.1|BI947571	mads-box protein 7	MADS-box protein 7 [Hordeum vulgare subsp. vulgare]	2.17391e-72	87.7%	P:regulation of transcription, DNA-templated; F:sequence-specific DNA binding transcription factor activity; F:DNA binding; P:transcription, DNA-templated; F:protein dimerization activity; C:nucleus	-		-0.79	-0.32	-0.7	1.7			0.365121	0.359991	0.602247	0.025285
A_13_P123075	TTATAAACTAGTCTCATGCCCCATGTTGATGCTGGAAATTTTAGCAAGTGCTATTAGCGT	119	2e-27	TA31570_4513.FAS	type 1 non specific lipid transfer protein precursor	predicted protein [Hordeum vulgare subsp. vulgare]	6.10323e-41	93.3%	F:lipid binding; P:lipid transport	-		-0.13	-0.88	-0.47	1.54			0.986673	0.333178	0.977178	0.018084
A_13_P124540	TGTGTGTGTGTTGTAACGGTCTATCTGAACTGAAGTGAATATACAAAACATGTTCTTGCA	119	2e-27	TA31912_4513.FAS	metallothionein-like protein	metallothionein-like protein [Hordeum vulgare subsp. vulgare]	4.64545e-21	86.7%	F:metal ion binding	-		-0.32	-0.59	-0.23	1.55			0.375685	0.911342	0.959285	0.020251
A_13_P568379	TTAAGCATTTTCCTTTTTGCTTCTGAATCTGGAGCTATAATAATCTAGCTGGCCGTTTGA	119	2e-27	TC179462.FAS	2641688 protein	predicted protein [Hordeum vulgare subsp. vulgare]	3.09476e-07	91.5%	-	0		-0.1	-0.72	0.16	1.8			0.877194	0.575338	0.940566	0.003188
A_13_P574174	TTGGTCATCATCAGCTTACCTATGTGGCTAATGTAATCGTCGCAGGGTTACATGTTTACA	119	2e-27	TC184706.FAS	0	0	0	0	0	0		-0.02	-0.68	-0.33	1.24			0.872918	0.876588	0.97632	0.017455
A_13_P134360	CGCAATATGTACTTACTATAAAACAAAGAGGGGGAGCCACGATTGCTCGATGTGTCCTCT	119	2e-27	TA34433_4513.FAS	1315436 os03g0586500	predicted protein [Hordeum vulgare subsp. vulgare]	2.29737e-86	90.9%	P:chlororespiration; C:thylakoid; C:chloroplast stroma	-		-0.08	-0.75	-0.31	1.57			0.873919	0.371801	0.778981	0.023393
A_13_P552634	TTTTCCATAATGCGCCTCCCAAACAGAAGATGGGTTCTACTATAGCATAACGGAATGCAT	119	2e-27	TC163029.FAS	triosephosphate chloroplastic	Triosephosphate isomerase, chloroplastic [Aegilops tauschii]	5.92608e-13	93.8%	C:chloroplast envelope; C:apoplast; F:triose-phosphate isomerase activity; P:multicellular organism reproduction; P:calcium ion transport; P:response to salt stress; P:glycine catabolic process; C:cytosol; P:isopentenyl diphosphate biosynthetic process, methylerythritol 4-phosphate pathway; P:Golgi organization; P:glycolytic process; P:regulation of protein localization; C:chloroplast stroma; P:p…	EC:5.3.1.1		-0.19	-0.21	-0.43	2.53			0.806578	0.764581	0.417743	3.5e-05
A_13_P426991	GGTTCGTGTGTGTGCCTTGGTGTGATGGCAAATAAGCTGAGGAATGGATTGTATTTGTAT	119	2e-27	gi|21277305|gb|BQ469523.1|BQ469523	b3 domain-containing protein	B3 domain-containing protein [Aegilops tauschii]	3.02661e-41	67.4%	P:regulation of transcription, DNA-templated; P:transcription, DNA-templated; C:nucleus; F:DNA binding	0		-0.67	-0.44	0.01	1.56			0.407534	0.992231	0.903818	0.013705
A_13_P129805	TTGATGTGTTTTTACATGTATCATGGACATCATAAATACTACCGGTACTTTGTCAGCGTG	103	9e-23	gi|167027|gb|M60733.1|BLYCLDAB	5 -3 exoribonuclease 3	CR2_HORVURecName: Full=Cold-regulated protein 2	4.54822e-87	93.0%	F:5'-3' exoribonuclease activity; F:nucleic acid binding; P:nucleobase-containing compound metabolic process; C:nucleus; F:zinc ion binding	EC:3.1.13		-0.41	-0.72	-0.9	1.59			0.650477	0.994767	0.052112	0.02384
A_13_P031231	GTTCGTTGATGTGTTTTTACATGTATCATGGACATCATAAATACTACCGGTACTTTGCTA	119	2e-27	gi|167027|gb|M60733.1|BLYCLDAB	5 -3 exoribonuclease 3	CR2_HORVURecName: Full=Cold-regulated protein 2	4.54822e-87	93.0%	F:5'-3' exoribonuclease activity; F:nucleic acid binding; P:nucleobase-containing compound metabolic process; C:nucleus; F:zinc ion binding	EC:3.1.13		-0.43	-0.68	-0.89	1.67			0.596783	0.652739	0.202211	0.021625
A_13_P559659	ACACTTTAAAAGCTTCGCTACTCCGAAACCTGAGCCTTACCTGAGAAATGCGATAACCCT	119	2e-27	TC171099.FAS	2724782 oleosin	predicted protein [Hordeum vulgare subsp. vulgare]	1.68464e-19	64.3%	C:integral component of membrane; C:monolayer-surrounded lipid storage body	-		-0.12	0.88	0.03	1.13			0.818867	0.233433	0.821175	0.034186
A_13_P414640	TCTGTTATGTAGTGCGTGTGCTGTTATGAATCTGAATCTTCCGTCTTTGTGCGATGTTCT	119	2e-27	gi|18112691|gb|BM369301.1|BM369301	---NA---	---NA---	0	0	-	0		-0.03	0.59	-0.38	1.1			0.92256	0.844696	0.825683	0.030643
A_13_P498369	ACGATGTGAAGAATGTGACCGGCCTTTGTCAGCACTGTGCTCATATTTCAAATCAAGCTT	119	2e-27	gi|40951390|gb|CK565816.1|CK565816	g patch domain-containing protein 1-like	hypothetical protein F775_29125 [Aegilops tauschii]	1.05633e-25	53.67%	P:cellular process	-		-0.05	0.8	-0.53	1.18			0.939013	0.263371	0.437508	0.02287
A_13_P275169	GTGGGGCCTATTTGTTATGAACGAGAATTAAGAGACCCATTTTGTGGGTTCTTTAATTTC	119	2e-27	gi|16320414|gb|BE454104.3|BE454104	43856 alpha-amylase inhibitor cm16 subunit	IAAD_HORVURecName: Full=Alpha-amylase/trypsin inhibitor CMd; AltName: Full=Chloroform/methanol-soluble protein CMd; Flags: Precursor	1.9099e-87	82.1%	P:negative regulation of peptidase activity; C:extracellular region; F:serine-type endopeptidase inhibitor activity; F:alpha-amylase inhibitor activity	-		0.02	0.71	-0.38	1.12			0.908804	0.382192	0.730517	0.018856
A_13_P218969	CACCAAATAGTCCTCTGGCCAATGCAGTAGGACTTAATGATGTGGTTATACACTTGTATT	119	2e-27	gi|151420406|gb|AK251758.1|	predicted protein	predicted protein [Hordeum vulgare subsp. vulgare]	2.52379e-98	68.2%	P:regulation of cellular metabolic process; C:chloroplast; P:signal transduction	-		-0.02	0.67	-0.38	1.13			0.878498	0.782572	0.824486	0.044716
A_13_P345907	TACGACCGGCCCGATGTATGTTGCATATATGATCGCGTTCTTCGAATTACTTATTTCATT	119	2e-27	gi|16325772|gb|BG369358.2|BG369358	class ii chitinase	JC5918chitinase (EC 3.2.1.14) - two-rowed barley	1.28839e-76	87.3%	F:chitinase activity; P:chitin catabolic process; P:defense response to fungus; P:killing of cells of other organism; F:chitin binding; C:extracellular region; P:polysaccharide catabolic process; P:cell wall macromolecule catabolic process	EC:3.2.1.14		0.01	1.25	-0.71	1.14			0.960514	0.03073	0.69464	0.018715
A_13_P337212	GCTCCCATTGCTGAACATTTGCTTGTACTAATTAATAAACACGAATCTTGTATGGATCTT	119	2e-27	gi|13254379|gb|BG365282.1|BG365282	43856 alpha-amylase inhibitor cm16 subunit	IAAA_HORVURecName: Full=Alpha-amylase/trypsin inhibitor CMa; AltName: Full=Chloroform/methanol-soluble protein CMa; Flags: Precursor	7.55277e-34	73.1%	F:peptidase inhibitor activity	-		0.01	1.37	-0.27	1.11			0.836419	0.033509	0.39253	0.021419
A_13_P190704	TTGATGATGCTTATGATACTTCTAGAGATGCTTTGCCTGATACTGCTAGAGATGCCCTCG	119	2e-27	TA53359_4513.FAS	hypothetical protein F775_20598	hypothetical protein F775_20598 [Aegilops tauschii]	1.6476e-11	74.33%	-	0		-0.19	1.24	-0.07	1.1			0.849466	0.029445	0.991921	0.032811
A_13_P574919	TCAGAATATAAGAAGGCCCTGCCTGCACATAACAGTAGCAAACATATGAAAGCCTCGTGC	119	2e-27	TC185260.FAS	0	0	0	0	0	0		0	0.33	-0.4	1.05			0.994875	0.591676	0.62275	0.040114
A_13_P133910	AGTGTGTCCTACCATGGGCAAACGATGCTGAATAATTTTGCTGTTTGTGTGCTCAAAAAA	119	2e-27	TA34307_4513.FAS	probable glutathione s-transferase gstu6-like	glutathione transferase [Triticum aestivum]	1.50856e-40	75.9%	F:glutathione transferase activity	EC:2.5.1.18		0.13	0.34	-0.52	1.06			0.954328	0.97302	0.884701	0.028987
A_13_P549784	TGCCTGCCCTTCGAGAATGTGGAAATCTTATGATTTTTTGAAGAATTGGAAAGGATATAT	119	2e-27	TC159305.FAS	2364245 atp adp translocator	ADP,ATP carrier protein, mitochondrial [Aegilops tauschii]	6.10742e-117	93.5%	C:mitochondrial inner membrane; P:transmembrane transport; C:integral component of membrane; F:transporter activity	-		0.02	0.26	-0.85	1.31			0.888307	0.768818	0.144854	0.019037
A_13_P571759	TAAACTCTTTTGTGTTTGCATCGTCGACAGGAATCAATAAAGAACGTCCAATATACATCT	119	2e-27	TA45985_4513.FAS	polyol transporter 5-like	predicted protein [Hordeum vulgare subsp. vulgare]	5.41615e-161	77.8%	C:integral component of membrane; F:substrate-specific transmembrane transporter activity; P:transmembrane transport	-		-0.08	0.31	-0.88	1.11			0.917169	0.846562	0.150457	0.022588
A_13_P382802	TGGGCTCACCTGCTAACATTATGCGGGACAAACTCGCATCTCCCACATTCTATTTCATTT	119	2e-27	gi|16301995|gb|BI955567.1|BI955567	protein srg1	predicted protein [Hordeum vulgare subsp. vulgare]	3.45759e-44	65.8%	P:oxidation-reduction process; F:oxidoreductase activity, acting on paired donors, with incorporation or reduction of molecular oxygen, 2-oxoglutarate as one donor, and incorporation of one atom each of oxygen into both donors; F:oxidoreductase activity; F:iron ion binding	0		0.12	0.16	-0.14	1.96			0.980601	0.87934	0.979282	0.007767
A_13_P178094	ACTACATGCATATGCCTACTACTAGAATTGCGACGAGATCAGGTGAGGGGAATAAGTGTG	119	2e-27	TA49144_4513.FAS	2401377 chain crystal structure analysis of crosslinked- complex	predicted protein [Hordeum vulgare subsp. vulgare]	2.40935e-84	82.9%	F:chitin binding	-		0	-0.02	-0.03	1.88			0.858382	0.911509	0.973344	0.007204
A_13_P024936	TCTTGTTCTTGGCCTTTCATCTGTGTTCGCATTTGATCTAAGCTTGTGGAAATGATACAT	119	2e-27	gi|16324530|gb|BG367036.2|BG367036	1370734 os01g0854400	predicted protein [Hordeum vulgare subsp. vulgare]	1.26E-35	50.3%	-	0		-0.11	0.02	0.05	1.51			0.898655	0.87747	0.968371	0.013827
A_13_P137470	GTCATGAATAAGACAAGTCTTCTTGCGTGTGTACTAGCTCCGTGAAAATGGAGTGTACGT	111	4e-25	gi|9419953|gb|BE422110.1|BE422110	bowman-birk type trypsin inhibitor	predicted protein [Hordeum vulgare subsp. vulgare]	1.66955e-47	69.3%	P:negative regulation of peptidase activity; C:extracellular region; F:serine-type endopeptidase inhibitor activity	-		0.03	-0.02	-0.03	1.49			0.827864	0.948052	0.830626	0.043354
A_13_P255677	CAACTCTTGCTTCAAAAGTTTGGAGACGGGCGATATCCAACAGCGCCTTATTCTTTATAA	119	2e-27	gi|13186492|gb|BE193330.2|BE193330	beta-glucosidase 44	beta-glucosidase [Hordeum vulgare]	8.99559e-69	94.1%	F:glucan exo-1,3-beta-glucosidase activity; F:cellobiose glucosidase activity; P:carbohydrate metabolic process; C:cytoplasmic membrane-bounded vesicle; F:beta-L-arabinosidase activity; F:beta-D-fucosidase activity; F:beta-galactosidase activity; F:beta-mannosidase activity	EC:3.2.1.88; EC:3.2.1.38; EC:3.2.1.25; EC:3.2.1.23; EC:3.2.1.58		-0.02	-0.09	-0.24	1.02			0.849911	0.921377	0.581209	0.025677
A_13_P552694	TTTAGTAGATATTGGTTCGATGGAGTAATATTGAGTGACGCATCTCCCTTGGAACGCGCC	119	2e-27	TC163089.FAS	2648506 protein	pathogenesis-related protein 10 [Hordeum vulgare]	4.1451e-53	71.6%	P:response to biotic stimulus; P:defense response	-		-0.01	-0.21	-0.01	1.02			0.885432	0.418782	0.848919	0.026642
A_13_P118595	ACTCATAGGTTGAACCATATTCAGCTTCGCGCGTCTTCCATTTTCCATGTGACAAACTTC	119	2e-27	TA30334_4513.FAS	peptide methionine sulfoxide reductase	hypothetical protein CICLE_v10005637mg [Citrus clementina]	1.26907e-07	100.0%	P:oxidation-reduction process; F:peptide-methionine (S)-S-oxide reductase activity	EC:1.8.4.11; EC:1.8.4		-0.02	0.15	0.15	1.31			0.931844	0.846801	0.927593	0.031315
A_13_P522239	TACAATCCTGTGATTGGTAAGACGCGTTTCCCTGATTATCTCGATGTGGTCAAGCGAGAA	119	2e-27	gi|59940971|gb|DN155077.1|DN155077	penicillin-binding protein 1b	penicillin-binding protein 1B [Enhydrobacter aerosaccus]	2.42877e-54	84.0%	F:peptidase activity; F:transferase activity, transferring pentosyl groups; F:penicillin binding; P:peptidoglycan biosynthetic process; C:peptidoglycan-based cell wall; F:peptidoglycan glycosyltransferase activity; P:response to antibiotic	EC:2.4.1.129		-0.06	0.1	0.05	1.06			0.903638	0.866917	0.912658	0.019795
A_13_P026906	CGTTATCACATATATACGCTACCCGTGCGTTGTTATGAATCAACATAATACAATCGAATA	119	2e-27	gi|24242045|gb|BU991099.1|BU991099	0	0	0	0	0	0		0.1	0.02	-0.02	1.18			0.816578	0.991336	0.932433	0.020177
A_13_P303762	GGATTCTGATTAAGATTCTTGTGATTGCCTGCCAAAAACAAAAAACTTCTGTGTTGTGAA	66	2e-11	gi|13263024|gb|BF266863.2|BF266863	2752715 serk1 protein	Putative LRR receptor-like serine/threonine-protein kinase [Aegilops tauschii]	1.02991e-49	84.9%	P:embryo sac egg cell differentiation; P:protein phosphorylation; C:integral component of membrane; F:protein serine/threonine kinase activity; P:transmembrane receptor protein tyrosine kinase signaling pathway; C:cytoplasmic membrane-bounded vesicle; F:ATP binding; C:plasma membrane	EC:2.7.11		0.35	0.08	-0.02	1.21			0.988221	0.873713	0.907302	0.039958
A_13_P036441	TGTAAATCAATCTCTGGTTGTGGTTGGATGATTAGAGGAATAATTGTATCGTCAGTCTAT	119	2e-27	TA43672_4513.FAS	kda class v heat shock	hypothetical protein F775_07048 [Aegilops tauschii]	2.16767e-18	82.2%	P:response to high light intensity; C:cytoplasm; P:response to hydrogen peroxide; P:response to heat	-		-0.43	0.29	-0.11	1.5			0.79122	0.930898	0.803992	0.035583
A_13_P474858	AGCCTGCCTCATTAAAACCTTCCATCCCAAAGAAGTAAAAGAGTACAAGTCATTCTCTAG	119	2e-27	gi|24306957|gb|CA028993.1|CA028993	0	0	0	0	0	0		-0.5	0.14	-0.31	1.11			0.941415	0.85578	0.389298	0.035681
A_13_P185274	TTCCTTCCAGTCTTCTCCTCAAAACCTGTCAGCAGCAAGCTCTGTCTAAATGTATGGTAC	119	2e-27	TC186627.FAS	---NA---	---NA---	0	0	-	0		-0.07	0.13	-0.25	1.52			0.826339	0.875146	0.423584	0.029981
A_13_P001441	TTTTAGAAGGAGTGCTGGTTTTGGTCTCGAGAATATTGCAACTCTTTCTCTCCTCTCCGT	119	2e-27	gi|16323665|gb|BG365343.2|BG365343	nadh-ubiquinone oxidoreductase mitochondrial	predicted protein [Hordeum vulgare subsp. vulgare]	2.03623e-81	76.5%	F:flavin adenine dinucleotide binding; F:oxidoreductase activity; C:mitochondrion; F:calcium ion binding; P:oxidation-reduction process	-		0.04	0.33	-0.22	1.22			0.839046	0.699887	0.734896	0.046835
A_13_P436406	TTGCTGATTACCTGCCTGCACATGTCTTGCAGTGTTGATAATCTTTCTGATCTTCTCTCC	119	2e-27	gi|21972630|gb|BQ764158.1|BQ764158	0	0	0	0	0	0		0.1	0.2	-0.2	1.24			0.917969	0.888684	0.901194	0.021366
A_13_P433061	TCACTCGTGATATCTGAGTTCTCGGTTTTGTGGACTTGAATATGGCTTCTTGTATGGACC	119	2e-27	TA31469_4513.FAS	dehydrin 7	dehydrin 7 [Hordeum vulgare subsp. spontaneum]	1.2602e-16	35.9%	P:response to water; P:response to stress	0		-0.1	0.32	-0.31	1.39			0.818105	0.675001	0.686252	0.023601
A_13_P401835	CCAGAGTTTTGAGTTACTGTGTGATACTCAAATACGGTGCAAATGTATGGAATTGTTTTT	119	2e-27	gi|21144297|gb|BJ465790.1|BJ465790		predicted protein [Hordeum vulgare subsp. vulgare]	3.91217e-39	76.8%	F:electron carrier activity; F:copper ion binding	-		-0.19	0.02	0.12	1.09			0.935866	0.853599	0.910484	0.037947
A_13_P015286	TTGCGGTATTCTTCAGATGTAATTGTACTCATCATGTATCAATCTCCCACGGCTCTCGGT	119	2e-27	gi|151420645|gb|AK251997.1|	1652817 uncharacterized plant-specific domain tigr01589 family expressed	hypothetical protein F775_28626 [Aegilops tauschii]	3.00907e-25	92.5%	P:fatty acid beta-oxidation; C:mitochondrion	-		0.47	-0.27	0.14	1.04			0.994528	0.412192	0.820061	0.023959
A_13_P197479	TATGTACACTTGGGACCTTCAGGGAATAAACGTTGCACCAGTGGGGGAAAATATCTTTGG	103	9e-23	gi|161475662|gb|EX590489.1|EX590489	catalytic hydrolase	predicted protein [Hordeum vulgare subsp. vulgare]	3.1932e-31	80.2%	P:metabolic process; F:hydrolase activity	-		0.27	-0.3	-0.06	1.13			0.381007	0.853409	0.887803	0.014358
A_13_P092935	TACTGTACGAGTGTGTATGGGGTACCATTTCTGGTATGTACAGGCTTGTGTTATCATGTA	119	2e-27	gi|24304613|gb|CA027239.1|CA027239	0	0	0	0	0	0		0.15	-0.22	-0.12	1.14			0.957964	0.789791	0.867503	0.031251
A_13_P200164	GAGACCTCTACTTTTCTCCTCAGAACACATAGCTTAATTTTACACTGGTATATAAGGTGC	119	2e-27	TA55768_4513.FAS	2635491 zinc-finger protein c60910-like	predicted protein [Hordeum vulgare subsp. vulgare]	9.75317e-41	75.1%	F:zinc ion binding; C:intracellular	-		0.13	-0.32	-0.17	1.05			0.934844	0.371102	0.959042	0.029179
A_13_P183714	GTTTTCTCGATGTTATTACTGTGAAAGCTAAGCGCTTGATCAATTTACCGGAATAATATG	28	4.3	gi|124303892|gb|EF216861.1|	bri1-associated receptor kinase 1	BRI1-associated receptor kinase 1 [Hordeum vulgare subsp. vulgare]	0.0	84.5%	C:cytoplasmic membrane-bounded vesicle; P:protein phosphorylation; F:ATP binding; C:integral component of membrane; F:protein serine/threonine kinase activity	EC:2.7.11		-0.47	-0.34	0.11	1.01			0.669633	0.638777	0.90691	0.022339
A_13_P248388	TTGGTGATGTGCTTGTTGATCAAATTACTAATTGTGTGCCCTGTTGAGAAGTGAGTTTGT	119	2e-27	gi|151418495|gb|AK249846.1|	2798976 os06g0580100	predicted protein [Hordeum vulgare subsp. vulgare]	3.66317e-63	86.3%	C:membrane	-		-0.1	-0.13	0.41	1.01			0.838184	0.824845	0.484242	0.036716
A_13_P071341	GAATATACCATACGACGTTGGGAACATCTTGTTAGGTCGAGCAGATCATTAACATTATAA	119	2e-27	gi|21951440|gb|BM370329.2|BM370329	predicted protein	predicted protein [Hordeum vulgare subsp. vulgare]	1.3248e-13	56.25%	-	0		0	0.07	0.09	1.07			0.874288	0.943351	0.887581	0.01668
A_13_P236129	CTAATATCATCACCTTATTAGGCGCTAAACAAGATGAGAATTGCAACGGCGATGCAGTTT	119	2e-27	gi|12038397|gb|AL511894.1|AL511894	2504816 os01g0130900	hypothetical protein F775_31694 [Aegilops tauschii]	1.10259e-14	73.6%	-	0		-0.15	0.1	-0.59	1.11			0.863041	0.925633	0.727397	0.0122
A_13_P097560	ACCCGATTGATTTTGATCAATTGGTCCGATCCACTTACGAGTATTGCATACTTACGGCAG	119	2e-27	gi|151426499|gb|AK248723.1|	517304 os11g0121300	hypothetical protein TRIUR3_11421 [Triticum urartu]	1.08586e-15	68.5%	C:cytoplasmic membrane-bounded vesicle	-		-0.24	-0.58	-0.29	1.14			0.569124	0.722746	0.649026	0.024578
A_13_P027756	CCAGCAGCTGAAAGTGGAGTACGTGTAGGAAATCAATCAATTAATTAGTTTTTAAGAACA	119	2e-27	gi|22265998|emb|AJ318870.1|	allene oxide chloroplastic-like	fatty acid hydroperoxide lyase [Hordeum vulgare]	0.0	81.3%	P:oxidation-reduction process; P:primary metabolic process; F:lyase activity; P:monocarboxylic acid metabolic process; F:oxidoreductase activity, acting on paired donors, with incorporation or reduction of molecular oxygen; F:monooxygenase activity; P:indole-containing compound metabolic process; F:heme binding; F:iron ion binding	-		-0.12	-0.89	-0.17	1.07			0.983197	0.121889	0.825404	0.016113
A_13_P234384	CGCGTTACGGATGAAATTGTCCGCACTAGTTTTGAGAAAAAATTCATATCCTTGACATCC	119	2e-27	TA35943_4513.FAS	rhodanese-like domain-containing protein chloroplastic-like	hypothetical protein F775_26396 [Aegilops tauschii]	9.30722e-100	80.4%	P:pentose-phosphate shunt; C:chloroplast envelope; P:maltose metabolic process; P:starch biosynthetic process; C:chloroplast thylakoid membrane; P:aging; P:positive regulation of catalytic activity	-		0.08	-0.62	-0.08	1.18			0.809146	0.682978	0.837376	0.044273
A_13_P532424	GTGATGTATGGGGTCATGCCTATGACTCATTTGGCAGAAAGAAATACTATGTTAGTTATA	119	2e-27	gi|59946119|gb|DN160225.1|DN160225	retrotransposon ty1-copia subclass	retrofit [Oryza longistaminata]	7.3325e-27	68.2%	F:DNA binding; C:plastid; P:DNA recombination; C:mitochondrion	-		0.17	-0.63	1.19	1			0.979321	0.382774	0.041703	0.054838
A_13_P477915	TACCCTTTGCATTCTGGTTCATGCAATTCGATGAGTTGGTCTTGTAAGAAAGAACAGATG	119	2e-27	gi|30052857|gb|CB858300.1|CB858300	serine threonine-protein kinase ht1	Serine/threonine-protein kinase HT1 [Aegilops tauschii]	1.74809e-05	60.0%	F:ATP binding; F:protein kinase activity; F:amino acid binding; P:metabolic process; P:protein phosphorylation; F:transferase activity, transferring phosphorus-containing groups; F:protein serine/threonine kinase activity; P:peptidyl-tyrosine phosphorylation; F:protein tyrosine kinase activity	0		0	0.1	1.05	0.63			0.908252	0.868753	0.022893	0.860059
A_13_P396030	GTTTGGAGCTGGCATTGTTATTATGGAATTCATCAAGAAACATGATAAGCAGATTGCAGT	111	4e-25	TA31701_4513.FAS	2049621 protein	papain-like cysteine proteinase [Hordeum vulgare subsp. vulgare]	0.0	88.7%	F:cysteine-type peptidase activity; P:proteolysis	EC:3.4		-0.32	-0.39	0.6	1.02			0.618017	0.862195	0.76496	0.023404
A_13_P133580	CAGCTTAAGGAATTCATTAACTTCACTCTTCATTACATTGCGGATTTGGATATCCCAATT	111	4e-25	TA34219_4513.FAS	1493094 phosphomannomutase a1	phosphomannomutase H1 [Hordeum vulgare]	4.56292e-132	99.3%	C:cytoplasm; P:GDP-mannose biosynthetic process; P:mannose biosynthetic process; F:phosphomannomutase activity	EC:5.4.2.8		-0.2	-0.19	0.35	1.16			0.805238	0.819869	0.679672	0.032574
A_13_P483570	ATCAGTTATGTACTACTACTTCCGTTGTAAACTAAACCTCATCCACTCCACGTGAGCTGG	111	4e-25	TA32105_4513.FAS	creb-regulated transcription coactivator 2-like isoform x2	predicted protein [Hordeum vulgare subsp. vulgare]	6.78513e-33	56.6%	-	0		-0.51	-0.36	0.35	1.03			0.735018	0.886771	0.433806	0.038159
A_13_P064366	TTTTACGTGGTCCCGGCCTGAGCACCGATCGGAATATATATACGTATGGTACATATCATG	119	2e-27	gi|21189250|gb|AJ473294.1|AJ473294	0	0	0	0	0	0		-0.01	-0.5	0.77	1.29			0.863276	0.635168	0.269373	0.023479
A_13_P171025	AGCGGAAATGATGATGTGTTCATTGTTCGTCGTGATATAGTATGAATCGTCACTATTTTT	119	2e-27	TA46613_4513.FAS	thaumatin-like protein 1 precursor	hypothetical protein TRIUR3_12323 [Triticum urartu]	6.46399e-37	88.9%	C:cytoplasmic membrane-bounded vesicle	-		0.05	-0.23	0.44	1.1			0.865032	0.680624	0.877125	0.035425
A_13_P163870	TCCTCCGATTCGATCACGACTCGTGCTTGTACGACCACTTCCAAATATATACTCTTTTTT	119	2e-27	TA44106_4513.FAS	blue copper protein	predicted protein [Hordeum vulgare subsp. vulgare]	3.72027e-21	90.2%	F:copper ion binding; C:cytoplasmic membrane-bounded vesicle; P:electron transport chain; F:electron carrier activity; C:mitochondrion	-		0	-0.02	0.48	1.02			0.873274	0.984473	0.373123	0.034023
A_13_P122245	TCCTTGCCCCCGAAATAAAACCAGTTCTGAGCTTATATGCTTGTCCATGATTGCAGTTGC	119	2e-27	TA31387_4513.FAS	pdi-like protein	predicted protein [Hordeum vulgare subsp. vulgare]	0.0	91.7%	P:protein folding; C:cytoplasmic membrane-bounded vesicle; P:cell redox homeostasis; P:glycerol ether metabolic process; F:protein disulfide isomerase activity; C:extracellular region; F:protein disulfide oxidoreductase activity	EC:5.3.4.1		-0.08	0.19	0.91	1.41			0.996705	0.928245	0.259694	0.029789
A_13_P557599	GAGCAAGTACAAGGTAGAAGGTTTTCCAACTATTTTGGTATTTGGTGCCGATAAGGACAG	119	2e-27	TA31387_4513.FAS	pdi-like protein	predicted protein [Hordeum vulgare subsp. vulgare]	0.0	91.7%	P:protein folding; C:cytoplasmic membrane-bounded vesicle; P:cell redox homeostasis; P:glycerol ether metabolic process; F:protein disulfide isomerase activity; C:extracellular region; F:protein disulfide oxidoreductase activity	EC:5.3.4.1		-0.17	0.28	0.75	1.35			0.892561	0.665222	0.39902	0.038155
A_13_P475523	GAACTCGTTATCAAAAGCAAGGATCTTTGGATTGTCGAGTTCTTTGCACCATGGTGTGGG	119	2e-27	TA31387_4513.FAS	pdi-like protein	predicted protein [Hordeum vulgare subsp. vulgare]	0.0	91.7%	P:protein folding; C:cytoplasmic membrane-bounded vesicle; P:cell redox homeostasis; P:glycerol ether metabolic process; F:protein disulfide isomerase activity; C:extracellular region; F:protein disulfide oxidoreductase activity	EC:5.3.4.1		0.1	0.36	0.87	1.13			0.898638	0.852776	0.287122	0.041082
A_13_P151665	CTGAAGAGCACATGATGCTGCCTATTACCATTTCGTTCGTGCTTGCTCCGTTTCTTCAAA	119	2e-27	TA39943_4513.FAS	stromal cell-derived factor 2-like	predicted protein [Hordeum vulgare subsp. vulgare]	2.90872e-107	91.7%	F:dolichyl-phosphate-mannose-protein mannosyltransferase activity; C:membrane; C:cytoplasmic membrane-bounded vesicle; C:endoplasmic reticulum	EC:2.4.1.109		0.24	0.25	1.25	1.1			0.743168	0.762288	0.041215	0.022042
A_13_P529049	TGTAGCCCTAGTAGTTTAGCTGCCATGCATCGATGAATAAGATAACTTGTGTTGATTAGT	119	2e-27	gi|59944460|gb|DN158566.1|DN158566	bowman-birk type trypsin inhibitor	Bowman-Birk type trypsin inhibitor [Aegilops tauschii]	3.18923e-22	72.7%	F:serine-type endopeptidase inhibitor activity; C:cytoplasmic membrane-bounded vesicle; C:extracellular region	-		-0.02	0.05	1.11	1.01			0.869848	0.902897	0.026849	0.060716
A_13_P386187	TATGCAACAAAACACTGGGTGAAAATTACTTCACGCTGGATGGAACAGAAAGAGGAGGCC	119	2e-27	gi|16307876|gb|BI956635.1|BI956635	2671023 pentatricopeptide repeat-containing protein	hypothetical protein F775_02494 [Aegilops tauschii]	1.45737e-06	69.2%	P:biosynthetic process; C:plastid	-		0.15	0.02	0.87	1.94			0.893029	0.992602	0.162849	0.002844
A_13_P022186	ATTGGCTACTAATTTGTCTCCAGGCTTGTGTAGACGCTTATTAAGGAATTAAACTTTATG	119	2e-27	gi|16322228|gb|BE455076.3|BE455076	mitochondrial import inner membrane translocase subunit tim17	Mitochondrial import inner membrane translocase subunit Tim17 [Aegilops tauschii]	2.80976e-15	55.6%	C:integral component of membrane; C:membrane; P:intracellular protein transport; C:mitochondrial inner membrane presequence translocase complex; F:P-P-bond-hydrolysis-driven protein transmembrane transporter activity	0		0.11	-0.09	0.39	1.98			0.84883	0.908989	0.997751	0.009294
A_13_P170265	ACTTCTTCAAAAGTTGGCAAGACTGTATGCCGAAGATGCAAGATAAGTTCTCCTTGGGCC	119	2e-27	TA46333_4513.FAS	2646813 protein	predicted protein [Hordeum vulgare subsp. vulgare]	3.05367e-60	74.2%	F:oxidoreductase activity, acting on paired donors, with incorporation or reduction of molecular oxygen, 2-oxoglutarate as one donor, and incorporation of one atom each of oxygen into both donors; P:oxidation-reduction process; C:plastid	EC:1.14.11		0.01	0.21	0.86	1.3			0.809114	0.850785	0.146751	0.020903
A_13_P055001	CGTTTCCACGAAAACGTGAATTTTGGTTCTAACTGCTGAGACTGAGAATTTTTATTCTAT	119	2e-27	gi|151418603|gb|AK249954.1|	transcription factor bhlh128-like	Transcription factor bHLH128 [Aegilops tauschii]	1.46449e-96	66.1%	C:intracellular membrane-bounded organelle; F:protein dimerization activity	-		0.14	0.03	0.94	1.16			0.931415	0.987147	0.18939	0.046571
A_13_P237143	TTCTTTGGTTGGCTATTGCTGGGAGAAGGAGCATTTAGCACTGGTTTATGAGTAGATGTC	119	2e-27	gi|19494074|gb|AU252287.1|AU252287	lrr receptor-like serine threonine-protein kinase	predicted protein [Hordeum vulgare subsp. vulgare]	1.81827e-49	88.8%	P:protein phosphorylation; F:ATP binding; F:protein serine/threonine kinase activity	EC:2.7.11		0.04	0.04	0.45	1.07			0.991425	0.87545	0.47362	0.04023
A_13_P169420	TGTTTCCGTCCCATTTCTGTGGCTGCACATCACAGGTTTGTGTAAGAAAGCTAACCATTG	119	2e-27	TA46026_4513.FAS	750699 dof zinc finger protein	predicted protein [Hordeum vulgare subsp. vulgare]	4.93463e-38	76.8%	P:regulation of transcription, DNA-templated; F:DNA binding	-		0.27	0.01	0.37	1.17			0.430341	0.858857	0.931534	0.033231
A_13_P102415	ACTGATGTATGGTCCGTCTGTAAATTATAGTTTAGCATGTATTACATGTCCACATACTCT	119	2e-27	gi|161447299|gb|EX595195.1|EX595195	heat stress transcription factor a-4d	predicted protein [Hordeum vulgare subsp. vulgare]	4.5224e-86	62.6%	P:regulation of transcription, DNA-templated; F:sequence-specific DNA binding transcription factor activity; F:sequence-specific DNA binding; C:nucleus; P:response to heat	-		-0.06	0.03	0.22	1.42			0.865929	0.809153	0.411369	0.041056
A_13_P021971	AGTGGGCGTTTCGTAAGGCATTCGCTAGACTTATGCTACTATGGTAATGCTTGCTTTCAG	119	2e-27	gi|151426200|gb|AK252792.1|	probable adp-ribosylation factor gtpase-activating protein agd11-like	hypothetical protein F775_30156 [Aegilops tauschii]	4.59047e-45	73.8%	-	0		0.07	0.13	0.39	1.18			0.882693	0.910879	0.808371	0.0197
A_13_P060081	TATTATGCAATAACTAGCGTAGTGGGGCTAGATCAATATGTGGTTCCTGAATACATTGTT	119	2e-27	gi|24290069|gb|CA012725.1|CA012725	cytochrome p450 71d18	Cytochrome P450 71D18 [Triticum urartu]	3.47593e-61	71.0%	F:oxidoreductase activity; F:binding	-		0	0	0.1	1.03			0.850314	0.950022	0.86631	0.025649
A_13_P083291	GCACTACAGTTCACGTGTTATGCAGAAATATATGTTTCCGTCTTCTTTGAAACCTAATAA	119	2e-27	gi|16321063|gb|BE195034.3|BE195034	predicted protein	predicted protein [Hordeum vulgare subsp. vulgare]	1.56974e-56	90.0%	-	0		0.05	0	0.03	1.04			0.852708	0.823897	0.920241	0.022666
A_13_P396115	AACAGACCCTCCTCGCAAGGTTCGATTTCAACCTGGAATTGGAACCATCCTTGTGAAATT	119	2e-27	gi|16311553|gb|BI960298.1|BI960298	myb-related protein hv33	predicted protein [Hordeum vulgare subsp. vulgare]	3.08902e-74	63.1%	F:binding	-		0.15	0.18	0.15	1.11			0.82624	0.80907	0.910637	0.018088
A_13_P483045	TCCTGTCTGACGATGTATATATACTTGGTGGTGGTATACTGTATAAAGGTGCTCCTATAC	119	2e-27	gi|30069845|gb|CB867869.1|CB867869	---NA---	---NA---	0	0	-	0		0.07	0.1	0.06	1.22			0.926633	0.961344	0.901155	0.043986
A_13_P206744	TGTACTACTGGTTCCACAATGTAACTATTGACGATGTTAGCCGAGGATAAGCCTTTATGC	30	1.1	gi|95102173|gb|DQ493457.1|	protein wax2	putative aldehyde decarbonylase enzyme CER1;1 [Hordeum vulgare]	0.0	89.6%	P:fatty acid biosynthetic process; F:oxidoreductase activity; F:iron ion binding; C:integral component of membrane; P:oxidation-reduction process	-		0.14	0.59	1.16	0.99			0.817235	0.976972	0.023156	0.273844
A_13_P570394	ACAATGACTTGTATGGAAGTTCGCTTGCATTAGTTGTGTGAAAGCTTATGTGAGAGGATG	119	2e-27	TC181409.FAS	udp-n-acetylglucosamine--dolichyl-phosphate n-acetylglucosaminephosphotransferase	UDP-N-acetylglucosamine--dolichyl-phosphate N-acetylglucosaminephosphotransferase [Triticum urartu]	4.35478e-14	96.0%	C:integral component of membrane; F:phospho-N-acetylmuramoyl-pentapeptide-transferase activity	EC:2.7.8.13		-0.34	0.2	0.67	1.19			0.995653	0.930792	0.772338	0.017951
A_13_P172715	ATACCATGCAACCTGGATCTTTCAAAGATATATCATATGGCAGTGCTATTTCAGTTTTAC	119	2e-27	TA47207_4513.FAS	monoglyceride lipase-like	predicted protein [Hordeum vulgare subsp. vulgare]	5.43554e-47	78.5%	-	0		-0.17	0.06	0.77	1.01			0.840321	0.997247	0.313372	0.041494
A_13_P358037	CTCAGTGGGGCATCCACAGCTTTCAGTTAGCATGGAAATTACTATCATTGGGTACAAATA	119	2e-27	gi|21946913|gb|BI779222.2|BI779222	alcohol dehydrogenase 3	alcohol dehydrogenase 4 [Hordeum vulgare subsp. vulgare]	1.11836e-06	97.0%	F:zinc ion binding; F:oxidoreductase activity; P:oxidation-reduction process	-		0.63	0.65	0.61	1.56			0.402211	0.513519	0.816801	0.011462
A_13_P189084	GTACATATTTGCGTGTTTATTTATACGCATGGTGTATATAAAACATGATTGATGCTGCCC	119	2e-27	TA52957_4513.FAS	hypothetical protein F775_12787	hypothetical protein F775_12787 [Aegilops tauschii]	1.7952e-34	89.0%	C:extracellular region; P:plant-type cell wall organization; C:membrane	-		-0.04	0.78	0.32	1.64			0.811365	0.138747	0.545161	0.007642
A_13_P065406	ATTCAACTCGGTGCCTGGGCTCATCTACATGTAAGAAAAGGAAAATAAAATAAAAAGCAT	70	1e-12	gi|161471815|gb|EX595754.1|EX595754	predicted protein	predicted protein [Hordeum vulgare subsp. vulgare]	2.62445e-65	87.5%	-	0		-0.14	0.6	0.43	1.51			0.943825	0.697535	0.556336	0.028564
A_13_P612302	TGTCTTTAAGGTGGACGCGGGCCTCAACCCGTTCTACCTCTCCGTGCTGATCATGTACCA	96	2e-20	gi|85812195|gb|AY351786.2|	beta-expansin 1 precursor	beta-expansin 1 precursor [Hordeum vulgare]	5.01585e-129	77.6%	C:extracellular region; P:sexual reproduction	-		0	0.06	0.29	1.57			0.826587	0.903461	0.8658	0.030083
A_13_P311702	TCATCTTAACTATGATTTGGGCTTTTTCCCTGGTTCCAATAAGAGTCGCCACAATGAATC	119	2e-27	gi|13079517|gb|BF621899.2|BF621899	2547064 precursor thionin	thionin [Hordeum vulgare=barley, ssp. vulgare, leaf, cv. Carina, Peptide, 137 aa]	3.5966e-61	83.8%	C:extracellular region; P:defense response	-		-0.03	0.1	0.72	1.47			0.97762	0.808404	0.819648	0.039546
A_13_P139080	AGAATGCGGATAAATCAAATGGAGCTGCTGACTCCAAAAAAGCTGCAGGGGAGAATAAGG	96	2e-20	gi|16297793|gb|BI953264.1|BI953264	methionyl-trna synthetase	predicted protein [Hordeum vulgare subsp. vulgare]	1.79765e-80	62.4%	F:tRNA binding; F:aminoacyl-tRNA ligase activity; C:plasmodesma; P:photomorphogenesis; C:cytoplasm; P:mitotic G2 phase; P:histone lysine methylation; P:regulation of flower development; C:cytosol; P:pyrimidine ribonucleotide biosynthetic process; P:cullin deneddylation	0		0.21	0.6	0.08	1.95			0.439229	0.430632	0.928031	0.005961
A_13_P540709	GTATCGTATTAAGGGTGTTGTAGATAAAAGTAGGACCGCATGTCAGGGGTTCAAGCCTAT	119	2e-27	gi|60287118|gb|DN185372.1|DN185372	---NA---	---NA---	0	0	-	0		-0.17	-0.18	0.01	1.69			0.99865	0.900424	0.894117	0.024057
A_13_P276139	AATAATGTAGGTCAGGAGTCCTGACGTAAGCACGCATGTTAGCGAACATACGTAGTATGA	119	2e-27	gi|16312504|gb|BE454803.2|BE454803	em protein	LE193_HORVURecName: Full=Late embryogenesis abundant protein B19.3; Short=LEA B19.3	3.16872e-18	86.1%	P:response to stress	-		0.33	-0.11	0.11	1.52			0.580408	0.966983	0.814974	0.006987
A_13_P437861	CACATATATTTGTATGTTTCCACTCTTTTCCCGAATTTCAGTGTTGAGCTTGCCTTTGAT	119	2e-27	TA32030_4513.FAS	late embryogenesis abundant protein	predicted protein [Hordeum vulgare subsp. vulgare]	3.17506e-68	67.1%	-	0		0.01	0.16	0.01	1.78			0.867717	0.8567	0.991087	0.006569
A_13_P072056	GAAACATTTGGTACTGTAATGTAAGAGATTGCGAGCTTGATCTCTCAATCATGGCTCTGC	119	2e-27	gi|21973616|gb|BQ765144.1|BQ765144	0	0	0	0	0	0		0.19	0.02	-0.06	1.06			0.975314	0.993302	0.993785	0.035676
A_13_P558594	GAGTAGTATGTATATATATATGACTGTATATGCTTTGAATGGATTGTCGGGTTTTCTCGC	119	2e-27	TC169907.FAS	predicted protein	predicted protein [Hordeum vulgare subsp. vulgare]	8.1018e-14	54.0%	-	0		0.63	0.1	-0.17	1.19			0.962638	0.956938	0.91267	0.027614
A_13_P474453	AGTCGTCTCTCATATTTGTACTTTTGCTTCGTCTGTTGGTTCCCTTAGTTAGTTGCATAT	119	2e-27	gi|24304613|gb|CA027239.1|CA027239	0	0	0	0	0	0		0.23	-0.03	-0.28	1.27			0.52464	0.836656	0.897395	0.021272
A_13_P152085	CACCAGCCTCATCAAGTGATCTGATCTCTCTGCATTGCATTGTTTTTTGTTTGTCCGTCG	119	2e-27	TA40087_4513.FAS	invertase inhibitor	predicted protein [Hordeum vulgare subsp. vulgare]	2.47346e-85	80.1%	F:pectinesterase activity; C:cytoplasmic membrane-bounded vesicle; P:negative regulation of catalytic activity; F:enzyme inhibitor activity	EC:3.1.1.11		0.21	-0.49	-0.88	1.56			0.404383	0.413465	0.137909	0.019999
A_13_P281034	TATGTGAAGTTTGTAGTCCTGTACATAGCGACATATATATATGGAGGCGATCGTTGTGTC	119	2e-27	TA42856_4513.FAS	predicted protein	predicted protein [Hordeum vulgare subsp. vulgare]	2.38115e-24	68.33%	C:mitochondrion	0		0.62	-0.63	-0.14	1.39			0.642984	0.956375	0.865325	0.019928
A_13_P138385	AACAGATTGGAATGGTTTGTACATGCCACTTGTCATTTCAGAACAAAAGCACCAGCTAAA	119	2e-27	TA35627_4513.FAS	phosphomethylpyrimidine synthase	Phosphomethylpyrimidine synthase [Triticum urartu]	0.0	97.0%	F:ADP-ribose pyrophosphohydrolase activity; P:pentose-phosphate shunt; P:glucosinolate metabolic process; P:positive regulation of catalytic activity; P:starch biosynthetic process; P:detection of bacterium; P:maltose metabolic process; F:iron-sulfur cluster binding; P:isopentenyl diphosphate biosynthetic process, methylerythritol 4-phosphate pathway; P:response to vitamin B1; C:chloroplast strom…	-		0.42	-1	0.22	1.52			0.430878	0.035166	0.946196	0.031424
A_13_P485630	GAACACATAAAATTTAGTCATACGTGTGGCTAGTTTAGTCCAACTTCATAAGCCCATCAC	119	2e-27	TA35627_4513.FAS	phosphomethylpyrimidine synthase	Phosphomethylpyrimidine synthase [Triticum urartu]	0.0	97.0%	F:ADP-ribose pyrophosphohydrolase activity; P:pentose-phosphate shunt; P:glucosinolate metabolic process; P:positive regulation of catalytic activity; P:starch biosynthetic process; P:detection of bacterium; P:maltose metabolic process; F:iron-sulfur cluster binding; P:isopentenyl diphosphate biosynthetic process, methylerythritol 4-phosphate pathway; P:response to vitamin B1; C:chloroplast strom…	-		0.23	-0.88	0.13	1.23			0.971832	0.303822	0.958817	0.042715
A_13_P558299	CAGTTTACACTGTATCCTTGTATTTTCACTTCTTCAGTAATGCAGTCGTCTTGTGTGTCC	119	2e-27	TA30137_4513.FAS	early-methionine-labelled polypeptide	predicted protein [Hordeum vulgare subsp. vulgare]	8.71346e-31	85.3%	P:response to stress	-		0.05	-0.31	0.69	1.72			0.824815	0.559706	0.619009	0.011317
A_13_P118135	TGTATCCTTGTATTTTCACTTCTTCAGTAATGCAGTCGTCTTGTGTGTCCTTGTTGCTGA	119	2e-27	TA30137_4513.FAS	early-methionine-labelled polypeptide	predicted protein [Hordeum vulgare subsp. vulgare]	8.71346e-31	85.3%	P:response to stress	-		0.05	1.29	0.96	1.45			0.817386	0.043373	0.122263	0.04738
A_13_P257787	TTTCACTTCTTCAGTAATGCAGTCGTCTTGTGTGTCCTTGGTGCTGAAACAAAATATATG	119	2e-27	gi|16320968|gb|BE194791.3|BE194791	0	0	0	0	0	0		0.04	0.31	0.94	1.64			0.922943	0.532288	0.116894	0.014178
A_13_P052776	ATGTTATTACCACGCGCCGATCAACTTGTATGAATGGTGTACTACCATAAACATGACGTG	119	2e-27	gi|9823894|gb|BE559404.1|BE559404	2642615 protein	predicted protein [Hordeum vulgare subsp. vulgare]	1.39635e-33	76.29%	-	0		0.13	0.78	0.66	1.19			0.975016	0.115612	0.8099	0.024238
A_13_P327797	ATGATATGTTTCCTTGGACGCTCGTAGCCTTCAAAGTTCTTGTACACGTCGTAATGGAAG	119	2e-27	gi|13097262|gb|BG300187.1|BG300187	2642615 protein	predicted protein [Hordeum vulgare subsp. vulgare]	1.39635e-33	77.57%	-	0		-0.1	0.55	0.44	1.12			0.929998	0.606327	0.577079	0.031781
A_13_P442963	ACTAATACTACTACTTGAGAAAATATTTCCCTGTCTGCCCCAGTTGTTGTTTCTAAAACA	119	2e-27	gi|24226418|gb|BU975625.1|BU975625	0	0	0	0	0	0		0.25	1.32	0.25	1.11			0.83404	0.038738	0.982014	0.026832
A_13_P361542	ATAAAACTACGAGTCGGGTTGGTATGAAAAGAAACCCAAACTGATTAGGGAGAGGACACG	119	2e-27	gi|16287393|gb|BI947659.1|BI947659	acyl-(acyl-carrier-protein) chloroplastic	predicted protein [Hordeum vulgare subsp. vulgare]	5.16741e-98	96.8%	P:fatty acid biosynthetic process; F:metal ion binding; F:acyl-[acyl-carrier-protein] desaturase activity; C:chloroplast; P:oxidation-reduction process	EC:1.14.19.2		0.3	1.53	0.24	1.35			0.56288	0.023939	0.404565	0.011946
A_13_P600253	CTTGGTGTAACTTTGTTTGATGTATGCGACCGAGGTATGAATATATTTTCCACCAATTAT	119	2e-27	gi|9419884|gb|BE422041.1|BE422041	group 3 late embryogenesis abundant protein	group 3 late embryogenesis abundant protein [Triticum aestivum]	2.45375	75.0%	-	0		0.17	0.62	0.02	1.54			0.808851	0.815532	0.99258	0.031027
A_13_P358422	GCATAGAAGAAGAAGAAGAAGAAGGATTAATCAGGATGCACAGTGTTGGTGTGGTTGATT	72	3e-13	gi|21942797|gb|BI780180.2|BI780180	sulfate transporter	predicted protein [Hordeum vulgare subsp. vulgare]	1.41987e-83	92.6%	P:sulfate transport; C:plasmodesma; P:transmembrane transport; C:integral component of membrane; F:secondary active sulfate transmembrane transporter activity	-		-0.04	0.57	0.27	1.51			0.989074	0.934017	0.370944	0.026139
A_13_P017271	AACAGCATGCAGTCCAACTGATTTATCTATCATGCTCAAGGCTTGGCAGGTTTCAAAAAA	119	2e-27	gi|151418717|gb|AK250068.1|	992711 an1-like zinc finger family expressed	predicted protein [Hordeum vulgare subsp. vulgare]	1.44323e-84	86.1%	F:zinc ion binding; F:DNA binding; P:response to stress	-		0.24	0.55	0.44	1.16			0.519919	0.365575	0.812591	0.042462
A_13_P161600	TTACGGCCCTAGACTAGCTTGCTAGCTAGCCTGGCTAATTTAATGTAATGGTGATTCTGT	119	2e-27	TA43309_4513.FAS	1169217 os04g0606200	hypothetical protein TRIUR3_31089 [Triticum urartu]	5.25822e-25	94.1%	-	0		0.14	0.54	0.34	1.36			0.92559	0.679161	0.365204	0.020828
A_13_P075391	GACTTTGGTTGTGAACTAGCTACTTGCTACTACTATCATATATATTTTGGTACCTTGTGA	119	2e-27	gi|44888598|gb|AY541065.1|	158101 mads-box protein	APETALA3-like protein [Hordeum vulgare subsp. vulgare]	1.75789e-109	88.3%	P:plant-type cell wall modification; P:transcription, DNA-templated; P:specification of floral organ identity; F:protein dimerization activity; P:regulation of transcription, DNA-templated; P:meristem development; F:DNA binding; F:sequence-specific DNA binding transcription factor activity; P:regulation of flower development; C:nucleus; P:ovule development; P:pollen tube growth; P:petal developme…	-		-0.06	0.6	0.37	1.01			0.933157	0.555089	0.91141	0.040981
A_13_P076276	CTGCGCCTCCATGTGTTACAATGACTTACCAGGAGAATGAAATTCATATATTGGCTCCAA	119	2e-27	gi|474391|emb|X78877.1|	cbp23_horvu ame: full=serine carboxypeptidase ii-3 ame: full=cp- contains: ame: full=serine carboxypeptidase ii-3 chain a contains: ame: full=serine carboxypeptidase ii-3 chain b flags: precursor	CBP23_HORVURecName: Full=Serine carboxypeptidase II-3; AltName: Full=CP-MII.3; Contains: RecName: Full=Serine carboxypeptidase II-3 chain A; Contains: RecName: Full=Serine carboxypeptidase II-3 chain B; Flags: Precursor	0.0	84.4%	C:cytoplasmic membrane-bounded vesicle; F:serine-type carboxypeptidase activity; P:proteolysis	EC:3.4.16		-0.22	0.38	0.57	1.03			0.814316	0.853294	0.600935	0.04356
A_13_P429831	AGTGTCAAACACTTGGGGAGCTTCCATTGCTATAAAACCTTTCATGCACGTTTAACATCT	119	2e-27	gi|21804304|gb|BQ663171.1|BQ663171	fructan 6-exohydrolase	predicted protein [Hordeum vulgare subsp. vulgare]	2.44664e-24	87.7%	F:sucrose alpha-glucosidase activity; P:carbohydrate metabolic process; F:fructan beta-(2,6)-fructosidase activity	EC:3.2.1.26; EC:3.2.1.154; EC:3.2.1.48		-0.2	0.74	0.22	1.04			0.863562	0.71441	0.778647	0.016857
A_13_P638577	ACAAGTGAGATGTTGATGGTGCCACCAAGAAGATCACAAAGGATAATTAGACGCGTCTGC	111	4e-25	gi|9419884|gb|BE422041.1|BE422041	group 3 late embryogenesis abundant protein	group 3 late embryogenesis abundant protein [Triticum aestivum]	2.45375	75.0%	-	0		0.24	0.6	-0.33	1.7			0.525223	0.607884	0.984426	0.014208
A_13_P567689	TCACGATCATCGCTAATCTGACCTGGCTTGTGGTTGTGATAAGCTCATGTTGCTATATGG	119	2e-27	TC178810.FAS	outer envelope protein of 80 kda	predicted protein [Hordeum vulgare subsp. vulgare]	0.00014464	71.9%	C:outer membrane	0		0.18	0.83	0.09	1.28			0.859717	0.202686	0.991058	0.022504
A_13_P557344	CTCTGGATTTACCGCACGTGAAATACCATGTGTGCATGAACAAATGCATCATTTATCGGG	119	2e-27	TC168623.FAS	transposon en spm sub-class	hypothetical protein TRIUR3_30617 [Triticum urartu]	8.39026e-14	57.7%	C:mitochondrion	0		0.12	0.53	-0.11	1.03			0.929622	0.647835	0.860183	0.016775
A_13_P086866	GAATAAATGTACCACATGCAGTGTGTCCTACCATGGGCAAACGATGCTGAATAATTTTGC	119	2e-27	TA34307_4513.FAS	probable glutathione s-transferase gstu6-like	glutathione transferase [Triticum aestivum]	1.50856e-40	75.9%	F:glutathione transferase activity	EC:2.5.1.18		0.45	0.56	0.07	1.1			0.711233	0.436705	0.904944	0.021349
A_13_P168825	TGTCTCACTACATGTAGCGGTTTAATTTGTACTGTACTAGCTTGAGCGCGATGTCAATAA	119	2e-27	TA45813_4513.FAS	1154028 os03g0739700	predicted protein [Hordeum vulgare subsp. vulgare]	1.5343e-116	82.1%	C:membrane	-		0.73	0.05	0.44	1.48			0.731738	0.860562	0.815964	0.016172
A_13_P472248	TGGAATACGGGGATTCCCAACCATATTTTTATTTCTCCCTGCAAGCCGCAGTGGATTATG	119	2e-27	gi|24297409|gb|CA020065.1|CA020065	pdi-like protein	Protein disulfide isomerase-like 2-3 [Triticum urartu]	1.19318e-24	97.6%	P:protein folding; C:cytoplasmic membrane-bounded vesicle; P:cell redox homeostasis; P:glycerol ether metabolic process; F:protein disulfide isomerase activity; C:extracellular region; F:protein disulfide oxidoreductase activity	EC:5.3.4.1		0.31	0.71	1.09	1.29			0.61178	0.515298	0.040184	0.026092
A_13_P555169	AACAGCTACTGGATTGTGAGACCTCAACCGGATACGTCAGCAAAACAGGTCATGCTATAA	105	2e-23	TA39943_4513.FAS	stromal cell-derived factor 2-like	predicted protein [Hordeum vulgare subsp. vulgare]	2.90872e-107	91.7%	F:dolichyl-phosphate-mannose-protein mannosyltransferase activity; C:membrane; C:cytoplasmic membrane-bounded vesicle; C:endoplasmic reticulum	EC:2.4.1.109		0.7	0.5	1.39	1			0.636379	0.78107	0.031097	0.037784
A_13_P439741	CCTAGGTTGGTTTGTGGGAATTGACATGCATTGTTGTTCCATTTAACTGATTTATTTGAT	119	2e-27	gi|24218071|gb|BU967278.1|BU967278	---NA---	---NA---	0	0	-	0		0.42	0.52	0.82	1.02			0.586386	0.847704	0.103099	0.025729
A_13_P160080	ACTGTATTATATGCATGTGTACGACTGTATCCTTTGAATGGATTGTTTGGTTTCTATGGC	119	2e-27	TA42782_4513.FAS	predicted protein	predicted protein [Hordeum vulgare subsp. vulgare]	1.16859e-13	54.25%	-	0		0.9	0.44	0.53	1.1			0.398373	0.423235	0.372929	0.036577
A_13_P559919	TTGTGACTGTTGTGTGTTTGGTCGTGTGTACTACCATGTGTACTAGCTGGGCTAGATAAT	119	2e-27	TC171407.FAS	0	0	0	0	0	0		0.16	0.79	1.42	4.13			0.965745	0.290685	0.02756	5e-06
A_13_P128710	GGAGATGTTTGTGGGGGCACACTTGTTATTTTGGAGACCATGAACAATGCTTGGTTATGG	119	2e-27	TA32938_4513.FAS	2348264 expansin os-expa2	predicted protein [Hordeum vulgare subsp. vulgare]	5.12642e-118	88.1%	P:plant-type cell wall modification involved in multidimensional cell growth; P:plant-type cell wall loosening; C:cytoplasmic membrane-bounded vesicle; P:unidimensional cell growth; C:cell wall; C:extracellular region; C:membrane	-		0.28	-1.33	0.7	2.19			0.387527	0.021678	0.672459	0.000393
A_13_P167635	TTTCCATACATATGATTGTAATATGACAACCTATGGCTTGGTTAGTGGTCTTGATCAGTT	119	2e-27	TA45410_4513.FAS	lrr receptor-like serine threonine-protein kinase	predicted protein [Hordeum vulgare subsp. vulgare]	1.26372e-26	82.2%	C:cytoplasmic membrane-bounded vesicle; P:protein phosphorylation; F:ATP binding; F:protein serine/threonine kinase activity	EC:2.7.11		0.2	0.04	1.44	2.87			0.960484	0.988045	0.026296	1.2e-05
A_13_P328062	GAGTGTGAAGATAAGCTGATGTATCTGTATATATAAAGCTCTTGGTGCCTTACCTAATTA	119	2e-27	gi|16313429|gb|BG300371.2|BG300371	1143387 os03g0806800	predicted protein [Hordeum vulgare subsp. vulgare]	8.81969e-24	88.7%	C:mitochondrion	-		-0.03	0.18	0.48	2.49			0.924927	0.894377	0.661416	0.000169
A_13_P357567	CTGTATATAGAAAGCTCTTGGTGCCTTACCTAATTAATGGTAATGAGTTTGGTTTTTTCC	119	2e-27	gi|15781061|gb|BI778169.1|BI778169	0	0	0	0	0	0		0.28	0.74	0.68	2.5			0.96653	0.74284	0.645459	0.000375
A_13_P027636	GTATAGTAATCTACGTGTGATCATAACCTCGAAAGCTATAGCTAGTGATCGACAATACAG	119	2e-27	gi|21970805|gb|BQ762333.1|BQ762333	1032833 ame: full= glutaredoxin-c2	predicted protein [Hordeum vulgare subsp. vulgare]	1.34964e-39	82.9%	P:cell redox homeostasis; F:electron carrier activity; F:protein disulfide oxidoreductase activity	-		0.3	1.27	1.09	1.91			0.491327	0.018961	0.044768	0.001
A_13_P014696	GGTAAACTGTATTGACGATGTCATTCAGCTTGTCAATAAAATGGACAAGTCCAATTGCCG	119	2e-27	gi|151420666|gb|AK252018.1|	isocitrate lyase	predicted protein [Hordeum vulgare subsp. vulgare]	0.0	89.8%	C:cytoplasm; P:carboxylic acid metabolic process; P:seed dormancy process; F:isocitrate lyase activity	EC:4.1.3.1		0.1	0.44	1.51	1.61			0.902529	0.791107	0.030965	0.008099
A_13_P035966	ATTGTCTTCAAGGTGGACGCGGGCTCCAACCCGTTCTACCTCTCCGTGCTGATCATGTAC	119	2e-27	gi|85812195|gb|AY351786.2|	beta-expansin 1 precursor	beta-expansin 1 precursor [Hordeum vulgare]	5.01585e-129	77.6%	C:extracellular region; P:sexual reproduction	-		0.11	0.29	0.56	1.87			0.890728	0.387735	0.815507	0.007595
A_13_P022371	TTCTATTGCCAAGATCCGTCTTCCTTTCCTGCACCCACACCATGTATCTGTGATATTTTT	119	2e-27	gi|19153428|gb|BM817414.1|BM817414	cell number regulator 2-like	hypothetical protein F775_20686 [Aegilops tauschii]	2.19643e-55	75.3%	-	0		0	0.62	0.74	1.55			0.84015	0.50962	0.402535	0.024048
A_13_P187109	TGGAATAATCGCCGCGACGTTGATCGCTTCAATGCATTAATCCACATGGTTGTGGTTGAT	119	2e-27	TA52371_4513.FAS	2724930 os02g0505500	hypothetical protein F775_13736 [Aegilops tauschii]	2.35058e-46	48.2%	-	0		0.77	1.15	-0.92	-0.1			0.169795	0.019883	0.35075	0.949922
A_13_P043376	GTGAAGAGCATTGTACAGACGGATCTCTTCTTTTGAATTACAAAATGCTTTTGTTGACAA	119	2e-27	gi|151418894|gb|AK250245.1|	1235838 os04g0527400	hypothetical protein TRIUR3_13310 [Triticum urartu]	0.0	79.5%	-	0		0.38	1.27	-0.08	-0.36			0.704629	0.029794	0.863084	0.507165
A_13_P072751	ATTGCTGTAGCCTGCTGAATTACCAAGTTCGGCGCCTTCTGAATGTCTCTGTTACAATAC	119	2e-27	gi|24291108|gb|CA013764.1|CA013764	841591 os03g0766600	hypothetical protein TRIUR3_15748 [Triticum urartu]	4.62285e-30	63.5%	-	0		0.59	1.53	0	0.32			0.514093	0.023931	0.939265	0.608649
A_13_P185869	GTGCAGTGCGGATGATTTGTTTATTAGAAATGAATACCAGGAAAAATAAAGGATCTGAAG	119	2e-27	TA51927_4513.FAS	hypothetical protein F775_01514	hypothetical protein F775_01514 [Aegilops tauschii]	6.95985e-36	86.3%	-	0		0.97	1	0.35	-0.04			0.282508	0.042055	0.421198	0.915966
A_13_P125070	GATGGATAACGAGGACAGTCGAAAGGTGGCACTAATAAAGTTGTATCTATCTTCTTCTGT	119	2e-27	TA32030_4513.FAS	late embryogenesis abundant protein	predicted protein [Hordeum vulgare subsp. vulgare]	3.17506e-68	67.1%	-	0		0.61	1.3	0.06	2.2			0.937979	0.020636	0.908031	0.000148
A_13_P517889	CTGCTCTAATCATCTGTAAACAAAGCTCGTCTTCCTTTATTTTGGCCGCCTTCTTTGCCG	119	2e-27	gi|57829088|gb|CX630301.1|CX630301	0	0	0	0	0	0		0.51	0.93	0.3	1.27			0.390068	0.381444	0.888122	0.024203
A_13_P099570	TACGTGTGAGCCATCTTTGCGTCAGTGTATCTCCCGTGTGATGTACCATGAATAAACAGA	119	2e-27	gi|21141837|gb|BJ463330.1|BJ463330	0	0	0	0	0	0		0.71	1.31	0.32	1.3			0.928368	0.034263	0.68887	0.015425
A_13_P485990	TTTATAAAGATCCGCCGCCTCGTGAACCATCCGATACATTGATGAATCTATATGTGTCTT	119	2e-27	gi|30080277|gb|CB878291.1|CB878291	0	0	0	0	0	0		0.09	1.34	0.31	0.85			0.9142	0.023921	0.73674	0.065836
A_13_P047796	TGATGTGTACTACTACTGCGGCAATGGCTTGCTATTGCGGCTGAATAAAAGTATAATGTA	119	2e-27	gi|151418689|gb|AK250040.1|	0	0	0	0	0	0		0.41	1.38	0.18	0.6			0.511379	0.043168	0.817484	0.975873
A_13_P413895	TGTACATATTGGCTTGGTTGATTGGCTTCAACGAGGAATCAAGACTGTTTTTCTCGTTTA	119	2e-27	gi|21943729|gb|BM100739.2|BM100739	0	0	0	0	0	0		0.63	1.51	0.42	0.91			0.428112	0.003553	0.645873	0.291743
A_13_P134400	TTAACAAGCTCGAGCCAATCGAGAACAACTTAAACCACTACTGGAGCAACATCCATTGCC	111	4e-25	gi|151418654|gb|AK250005.1|	2418503 rnase s-like protein	RNase S-like protein [Hordeum vulgare]	7.27291e-127	85.4%	C:cytoplasmic membrane-bounded vesicle; F:RNA binding; F:ribonuclease T2 activity	EC:3.1.27.1		2.33	0.18	0.24	0.7			0.000304	0.854413	0.71208	0.498374
A_13_P010366	CCTGAACTCTGGACCATTATATTGTGCTATGTTTTTCCTATATGCATGGTTACCTATAAT	119	2e-27	gi|151418654|gb|AK250005.1|	2418503 rnase s-like protein	RNase S-like protein [Hordeum vulgare]	7.27291e-127	85.4%	C:cytoplasmic membrane-bounded vesicle; F:RNA binding; F:ribonuclease T2 activity	EC:3.1.27.1		2.74	0.17	0.36	0.75			7.2e-05	0.959963	0.862752	0.091442
A_13_P122670	GTGCAGGCACTTGTCTGATGAAGTAATCATAATGTATTCAGCCAGTAATCTTGAATTAAT	119	2e-27	TA31479_4513.FAS	early nodulin-93-like	hypothetical protein TRIUR3_21694 [Triticum urartu]	3.47694e-30	77.3%	-	0		1.3	1	0.39	0.04			0.03002	0.025493	0.994706	0.900744
A_13_P120660	CGCTTAATCATTTCTCCAATGGATGCAAGCTAGGGTCCCAAGTCCCAACAACCTATATAT	119	2e-27	TA31012_4513.FAS	794245 ribulose -bisphosphate carboxylase activase	RCAB_HORVURecName: Full=Ribulose bisphosphate carboxylase/oxygenase activase B, chloroplastic; Short=RA B; Short=RuBisCO activase B; Flags: Precursor	0.0	93.3%	F:sequence-specific DNA binding transcription factor activity; F:ATP binding; C:chloroplast stroma	-		1.9	1.06	-0.05	0.27			0.010107	0.044996	0.858757	0.903525
A_13_P008516	ACTGAGTGGATACGATGTACAAGGTAATGCAAGCAAGCACATATGTTAGCGATAGCGCAC	119	2e-27	gi|16286216|gb|BI947034.1|BI947034	2798207 leucine-rich repeat extensin 1	predicted protein [Hordeum vulgare subsp. vulgare]	1.27531e-56	82.8%	C:cytoplasmic membrane-bounded vesicle	-		1	0.01	0.12	-0.06			0.040811	0.906989	0.822299	0.940379
A_13_P416840	CAGCCATGGGAGCGCAGCCTATTGTCCTTTTTTGTGTCTATCTATGTATGAATTGATGAC	119	2e-27	gi|161459972|gb|EX597496.1|EX597496	nitrate reductase	Nitrate reductase (NAD(P)H) [Aegilops tauschii]	6.08702e-21	98.4%	F:flavin adenine dinucleotide binding; F:electron carrier activity; P:nitrate assimilation; F:iron ion binding; F:molybdenum ion binding; F:heme binding; F:nitrate reductase [NAD(P)H] activity; F:molybdopterin cofactor binding; P:oxidation-reduction process	EC:1.7.1.2		0.07	1.18	-0.63	0.24			0.807192	0.032781	0.821456	0.517624
A_13_P181744	GTCATTGTGTGTTCATTAGTGTGATTGTATTGTACTCTCTCCGTTCCTAAATATAAGTCT	119	2e-27	TA50429_4513.FAS	2725222 os02g0828500	predicted protein [Hordeum vulgare subsp. vulgare]	9.459e-86	76.1%	C:cytosol; C:chloroplast stroma	-		0.76	0.69	-0.1	1.13			0.195485	0.544191	0.855766	0.036743
A_13_P092220	CGCATCCAACAATGTTATATGCATAGTCATATAAATCCATGGACTACAATAACCAGCAAA	119	2e-27	gi|151418954|gb|AK250305.1|	cinnamoyl- reductase	cinnamoyl-CoA reductase [Triticum aestivum]	0.0	83.0%	P:oxidation-reduction process; P:cellular metabolic process; F:cinnamoyl-CoA reductase activity; F:coenzyme binding	EC:1.2.1.44		0.23	0.72	-0.17	1.15			0.671668	0.92809	0.82916	0.029898
A_13_P195589	CGGAAGTGGTCCTGTGCTGACGAAATTGTTGGTGAAATTCATATATTTATACCATTATAT	119	2e-27	TA54591_4513.FAS	cytochrome b5	predicted protein [Hordeum vulgare subsp. vulgare]	1.55941e-27	57.7%	F:metal ion binding; F:heme binding	0		0.17	1.01	-0.52	1.08			0.950492	0.02552	0.872985	0.033335
A_13_P248118	GAATGAAATTTACCGTGTGGTTTCCTGGCTAGTAAAACGTATCTTTGGGAGGTTGTCTCA	119	2e-27	TA31445_4513.FAS	2642264 metallothionein	predicted protein [Hordeum vulgare subsp. vulgare]	4.46196e-14	87.5%	P:regulation of plant-type hypersensitive response; F:copper ion binding; P:response to salt stress; P:auxin polar transport; P:growth; P:response to fructose; P:positive regulation of flavonoid biosynthetic process; P:regulation of cell size; P:root morphogenesis; P:protein targeting to membrane; P:water transport; C:extracellular region; P:response to cadmium ion; P:cellular copper ion homeosta…	-		0.77	1.16	-0.32	0.63			0.126651	0.035579	0.834651	0.564306
A_13_P122520	TGACTTCATTTCGTGTTTCTGTGTTGCATGGAATGAAATTTACCGTGTGGTTTCCTGGCT	119	2e-27	TA31445_4513.FAS	2642264 metallothionein	predicted protein [Hordeum vulgare subsp. vulgare]	4.46196e-14	87.5%	P:regulation of plant-type hypersensitive response; F:copper ion binding; P:response to salt stress; P:auxin polar transport; P:growth; P:response to fructose; P:positive regulation of flavonoid biosynthetic process; P:regulation of cell size; P:root morphogenesis; P:protein targeting to membrane; P:water transport; C:extracellular region; P:response to cadmium ion; P:cellular copper ion homeosta…	-		0.6	1.06	-0.45	0.59			0.699083	0.021658	0.642919	0.956277
A_13_P485420	GACGTGGTTGATGTATCTTGCATTTTACTCTCTATCTAATTGTGCAGCGAAATTATTGCT	119	2e-27	gi|30078368|gb|CB876382.1|CB876382	histone h2ax	predicted protein [Hordeum vulgare subsp. vulgare]	1.04184e-24	95.6%	C:nucleosome; F:DNA binding; P:nucleosome assembly; C:nucleus; F:protein heterodimerization activity	-		0.01	-0.2	0.23	1.1			0.970341	0.904121	0.453505	0.0367635
A_13_P127535	GTTTGAGTTGTGGGGATCATTCATGGGTCAAGTGATACTATGTGCACCAGTTTCTGCCAA	119	2e-27	TA32620_4513.FAS	beta-cyanoalanine synthase	predicted protein [Hordeum vulgare subsp. vulgare]	5.964e-172	93.6%	P:response to fructose; P:hydrogen peroxide catabolic process; P:water transport; P:detoxification of nitrogen compound; P:root hair cell development; P:response to salt stress; F:transferase activity; C:chloroplast; F:cysteine synthase activity; P:hyperosmotic response; P:isopentenyl diphosphate biosynthetic process, methylerythritol 4-phosphate pathway; F:L-3-cyanoalanine synthase activity; P:G…	EC:2.5.1.47; EC:4.4.1.9		-0.44	-0.45	0.44	1.32			0.528659	0.95541	0.520487	0.029628
A_13_P578224	ATGTATGTATGTTGTATTCCTATGTATGGATGCATGCGACCTTGTTGGTTGCTTTTCATT	111	4e-25	gi|59942772|gb|DN156878.1|DN156878	-1 protein	hypothetical protein TRIUR3_26173 [Triticum urartu]	1.04243e-33	81.8%	-	0		0.02	0.19	0.24	1.08			0.911375	0.878776	0.911766	0.041786
A_13_P420010	GTCTGTATGTATGTATGTCGGATTCCTATGTATGGATGCATGCGACCTTGTTGGTTGCTT	119	2e-27	gi|18475707|gb|BM444932.1|BM444932	0	0	0	0	0	0		-0.04	0.12	0.19	1.38			0.970437	0.891031	0.894901	0.032016
A_13_P524969	CAATGTATGGATGCATGCGACCTTGTTGGTTGCTTTTCATTAATCAATCAATCAGTACCT	119	2e-27	gi|59942772|gb|DN156878.1|DN156878	-1 protein	hypothetical protein TRIUR3_26173 [Triticum urartu]	1.04243e-33	81.8%	-	0		0	0.1	0.18	1.2			0.865902	0.817097	0.901726	0.032037
A_13_P125085	CCGCATAATGTCCTTAATAAGCTTCTTTGTTCAATAAGCCTCCTGGTAGAGTTGTTGTCC	40	0.001	gi|1167956|gb|U43498.1|HVU43498	probable inactive methyltransferase os04g0175900-like	N-methyltransferase [Hordeum vulgare subsp. vulgare]	2.57996e-153	79.8%	F:catechol O-methyltransferase activity; F:protein dimerization activity; P:methylation	EC:2.1.1.6		-0.1	0.44	0.01	1.32			0.948758	0.761914	0.965665	0.014054
A_13_P468108	GCGTTGTGTAACGGATGTGAGTTGATCACGTTCTTCCTGTACATATAGGATTATAAAAAA	119	2e-27	gi|24287113|gb|CA009769.1|CA009769	high molecular mass early light-inducible protein chloroplastic	predicted protein [Hordeum vulgare subsp. vulgare]	6.61829e-51	96.6%	-	0		0.09	0.25	0.03	1.13			0.822174	0.397064	0.87262	0.034672
A_13_P483295	GACAATGTGTACTGTATTACTAGTAATTGATTTTGTCGAGCTTCCTTGTGTTCCTTCTGG	119	2e-27	TA41113_4513.FAS	2636729 protein	predicted protein [Hordeum vulgare subsp. vulgare]	4.13017e-69	89.2%	P:cell redox homeostasis; F:electron carrier activity; C:mitochondrion; F:protein disulfide oxidoreductase activity	-		0.38	-0.1	0.81	1.09			0.520549	0.995998	0.365579	0.039062
A_13_P267027	TGATGTAATGAGTGTATTTCTAGACTTCTACGTGAATAAAATAAAGGTACGTGCGACTCG	119	2e-27	TA33888_4513.FAS	late embryogenesis abundant protein lea14-a	Late embryogenesis abundant protein Lea14-A [Triticum urartu]	8.72213e-71	93.4%	P:response to desiccation	-		0.07	-0.04	0.35	1.01			0.862501	0.819419	0.684439	0.023465
A_13_P367387	AGGCCTTCAGGGTCGGACCATCCTCCTAATAGAGAAATTATTGAATAACGCAAATAATGA	96	2e-20	gi|16288836|gb|BI948436.1|BI948436	hypothetical protein F775_30642	hypothetical protein F775_30642 [Aegilops tauschii]	8.5558e-46	75.5%	-	0		-0.12	-1.16	0.05	0.7			0.945324	0.03456	0.996038	0.964413
A_13_P169545	GCAGAATGTGGCTTGAGTTTTTTATTGGTTCAATCCAACAATAAAGGATGTGCTTCTTAT	119	2e-27	TA46071_4513.FAS	1833479 os04g0381500	hypothetical protein TRIUR3_33480 [Triticum urartu]	1.07586e-31	66.0%	C:cytoplasmic membrane-bounded vesicle	-		-0.02	-0.89	0.34	1.31			0.947083	0.069555	0.575612	0.02859
A_13_P106320	CCTGAACTGGGTGTTGTTCATTATCCCCTGGAATCAAGTCATCTAATAAAATGTCATGTA	119	2e-27	TC183816.FAS	hypothetical protein F775_28764	hypothetical protein F775_28764 [Aegilops tauschii]	2.85305e-25	95.9%	-	0		-0.08	-0.32	-0.06	1.18			0.955759	0.944705	0.871826	0.014246
A_13_P229794	CATCGGAACTCCACCCCACTTTGTTGTGTGTATTTGAGTGAACAAATAAAACAGTTTGTG	94	9e-20	gi|3777496|gb|AF012343.1|AF012343	1386974 beta-amylase 2	beta-amylase [Hordeum vulgare subsp. vulgare]	0.0	93.3%	F:alpha-amylase activity; F:calcium ion binding; F:beta-amylase activity; P:polysaccharide catabolic process; C:mitochondrion	EC:3.2.1.2; EC:3.2.1.1		-0.72	-0.47	-0.38	0.97			0.589102	0.627766	0.653955	0.037769
A_13_P445523	GTATGGCGTCGAGGAATAGTAGAACCGAGTCCAATGAAAATCATTTTAAAGTTCTCTCTC	119	2e-27	gi|24236577|gb|BU985631.1|BU985631	tpd1 precursor	predicted protein [Hordeum vulgare subsp. vulgare]	7.24975e-27	84.8%	C:cytoplasmic membrane-bounded vesicle	-		0.21	0.01	0.35	1.18			0.36513	0.87056	0.581469	0.029008
A_13_P243492	ATGCTTAACGACGACGAGTTCGTCAAAATACTAAGCAACTGCCACAACGCTCTCCCAAAA	119	2e-27	gi|1167956|gb|U43498.1|HVU43498	probable inactive methyltransferase os04g0175900-like	N-methyltransferase [Hordeum vulgare subsp. vulgare]	2.57996e-153	79.8%	F:catechol O-methyltransferase activity; F:protein dimerization activity; P:methylation	EC:2.1.1.6		-0.23	0.05	0.25	1.16			0.462404	0.917697	0.490458	0.018591
A_13_P124915	AATCTTACTTTTGGAGCTACTGTTATCAATATCTAGTATCAATGTATGGCGTCGAGGAAT	119	2e-27	TA31997_4513.FAS	predicted protein	predicted protein [Hordeum vulgare subsp. vulgare]	9.27773e-61	72.6%	C:cytoplasmic membrane-bounded vesicle	-		-0.18	0.37	0.25	1.18			0.869566	0.789336	0.775076	0.029624
A_13_P113435	GACTAGTGCGTGTATGTCGATCGAGTTGTCGACCAATAATAAATAAATTGTTACGTAATT	119	2e-27	gi|24287918|gb|CA010574.1|CA010574	---NA---	---NA---	0	0	-	0		-0.15	1.35	-0.76	0.39			0.84932	0.017425	0.196125	0.601314
A_13_P024966	ATATGTAACTACGTTTCTGTTTCTTTATCCCCTTACTGTTCAGAGACATTATGCAGAAAC	119	2e-27	gi|21970761|gb|BQ762289.1|BQ762289	hypothetical protein TRIUR3_12548	hypothetical protein TRIUR3_12548 [Triticum urartu]	1.69468e-15	73.0%	-	0		0.46	0.74	1.02	-0.23			0.672564	0.82823	0.024313	0.532747
A_13_P150765	ACTAGTAGAAACCAACCAACAAACAATTCTTTCGTTAGTCGGCAGGTAAAAGCGTCGGTT	119	2e-27	TA39596_4513.FAS	---NA---	---NA---	0	0	-	0		0.22	0.51	1.05	-0.2			0.530103	0.368603	0.034508	0.917514
A_13_P150770	AATCATGTATGTATGCATGACATAATTGATCAGGCGAAAGCTTGAGTGTTTTGACCACTT	119	2e-27	TA39597_4513.FAS	phospholipase a1- chloroplastic-like	predicted protein [Hordeum vulgare subsp. vulgare]	3.83978e-101	87.4%	F:triglyceride lipase activity; C:plastid; P:lipid metabolic process	EC:3.1.1.3		0.3	0.64	1.05	-0.04			0.854946	0.406077	0.012447	0.915307
A_13_P174855	CATTGTACCCCAGGTGGAGTATGAATGAAGGAAGTGGGCTCTGTACAAACCATTTTTTAG	119	2e-27	TA47950_4513.FAS	regulator of ribonuclease activity a	predicted protein [Hordeum vulgare subsp. vulgare]	4.39206e-77	84.6%	P:regulation of RNA metabolic process; P:methylation; F:ribonuclease inhibitor activity; F:methyltransferase activity	-		0.35	0.66	1.03	-0.01			0.730864	0.454232	0.02183	0.953209
A_13_P049301	ATTAGGCTTTGTACGAAAGCTGGATTTCAGTATACAATGACTTGTCGGTTTCAATGTATC	119	2e-27	gi|59943758|gb|DN157864.1|DN157864	0	0	0	0	0	0		0.18	0.73	1.02	-0.17			0.962663	0.882869	0.039106	0.973845
A_13_P000071	GCACAGGTAACCCAATTGTAAGTCTCTTCTTGAAAGAGAAAGGAATTGTATATGTTCTTA	119	2e-27	TA31012_4513.FAS	794245 ribulose -bisphosphate carboxylase activase	RCAB_HORVURecName: Full=Ribulose bisphosphate carboxylase/oxygenase activase B, chloroplastic; Short=RA B; Short=RuBisCO activase B; Flags: Precursor	0.0	93.3%	F:sequence-specific DNA binding transcription factor activity; F:ATP binding; C:chloroplast stroma	-		2.98	-0.97	0.74	-0.64			0.00034	0.269227	0.756696	0.772676
A_13_P250385	TCTACGGCAAGTAGAAGGTCCTACTCTACTTAAGTATGCATGCATGCACTATATATATGT	103	9e-23	TA31012_4513.FAS	794245 ribulose -bisphosphate carboxylase activase	RCAB_HORVURecName: Full=Ribulose bisphosphate carboxylase/oxygenase activase B, chloroplastic; Short=RA B; Short=RuBisCO activase B; Flags: Precursor	0.0	93.3%	F:sequence-specific DNA binding transcription factor activity; F:ATP binding; C:chloroplast stroma	-		2.58	-0.54	0.58	-0.38			0.00012	0.3768	0.749242	0.422648
A_13_P409436	TGCATGCATGCACTATATATATGTTGGACTATTTTGGACCCGAAATCCACTCAAACTTTT	119	2e-27	TA31012_4513.FAS	794245 ribulose -bisphosphate carboxylase activase	RCAB_HORVURecName: Full=Ribulose bisphosphate carboxylase/oxygenase activase B, chloroplastic; Short=RA B; Short=RuBisCO activase B; Flags: Precursor	0.0	93.3%	F:sequence-specific DNA binding transcription factor activity; F:ATP binding; C:chloroplast stroma	-		2.62	-0.69	0.69	-0.47			0.00027	0.823694	0.764381	0.542336
A_13_P160690	TACAACTAGAATGCCAGGACTCCACTTCCAATGAACATACAGCACTTACTGTACATTTTC	119	2e-27	TA43005_4513.FAS	2732050 os02g0227100	hypothetical protein TRIUR3_13836 [Triticum urartu]	2.55504e-58	74.5%	-	0		-0.07	0.1	3.05	-0.45			0.860473	0.863419	8e-06	0.690651
A_13_P248013	AGGACTCCACTTCCAATGAACATACAGCACTTACTGTACTTTTCACAGGTAAATTGCAAA	119	2e-27	gi|18227768|gb|AV931971.1|AV931971	2732050 os02g0227100	hypothetical protein TRIUR3_13836 [Triticum urartu]	2.33009e-52	79.2%	-	0		0.2	0.05	2.53	-0.35			0.865903	0.951331	0.000137	0.815644
A_13_P188099	ATATATACTCTGGTGCCGTGGTGGCTTTGGGCCAAAGATGAATATAGATGCTGGTCGAAT	119	2e-27	TA52698_4513.FAS	sugar carrier protein c	predicted protein [Hordeum vulgare subsp. vulgare]	9.6997e-12	89.71%	C:integral component of membrane; F:substrate-specific transmembrane transporter activity; P:transmembrane transport	-		-0.2	-0.22	1.04	-0.78			0.960401	0.620702	0.020504	0.040185
A_13_P562249	ATTGGGTCAATTTTCGTACCGCGTAGGACCTGGAAACTTTTGCTTGGTTCATGTTAGTCT	119	2e-27	gi|151420271|gb|AK251623.1|	ctp synthase-like isoform x2	CTP synthase [Aegilops tauschii]	0.0	88.2%	P:glutamine metabolic process; F:CTP synthase activity; C:cytoplasmic membrane-bounded vesicle; F:ATP binding; P:'de novo' CTP biosynthetic process	EC:6.3.4.2		0.23	-0.55	1.18	-0.06			0.897853	0.778395	0.034449	0.996132
A_13_P251237	CGCTGGACTGGAAGATGCTCTGTAAATGTTCGTTTGGTAATGTGAAGCATTTTCCAGTAC	30	1.1	gi|1212993|emb|X82830.1|	hem6_horvu ame: full=coproporphyrinogen-iii chloroplastic short=coprogen oxidase short=coproporphyrinogenase flags: precursor	HEM6_HORVURecName: Full=Coproporphyrinogen-III oxidase, chloroplastic; Short=Coprogen oxidase; Short=Coproporphyrinogenase; Flags: Precursor	0.0	83.1%	F:coproporphyrinogen oxidase activity; P:protoporphyrinogen IX biosynthetic process; C:chloroplast; C:membrane; F:protein homodimerization activity; P:oxidation-reduction process	EC:1.3.3.3		-0.08	-0.46	1.21	0.13			0.87714	0.46871	0.036535	0.876188
A_13_P077351	TGTTTATGAGCAATGTTCCCAATCAGTGAATCAGATGAGCGTTGCACGATTGATTTGCTC	119	2e-27	gi|23304410|emb|AJ508227.1|	farnesylated protein 1	farnesylated protein 1 [Hordeum vulgare subsp. vulgare]	4.25208e-79	95.0%	P:metal ion transport; F:metal ion binding	-		-0.19	-0.15	1.03	-0.08			0.841333	0.842969	0.025031	0.818148
A_13_P566989	CATGTGTACATGGGACATGGCACATGCAGATGCGAATAAAACACATACAGATGTTTTCAT	103	9e-23	TA51914_4513.FAS	aspartic proteinase-like protein 1	predicted protein [Hordeum vulgare subsp. vulgare]	2.39516e-33	73.2%	P:proteolysis; F:aspartic-type endopeptidase activity	EC:3.4.23		-0.03	-0.76	1.04	-0.25			0.934396	0.035816	0.023858	0.823737
A_13_P047996	TCCCATCTTCTCGGATGAGAAGCAGAGGAAGCAGGGCAAGGAAAATTTGGAGGGAAAAAA	119	2e-27	gi|81362165|gb|DQ145930.1|	9-cis-epoxycarotenoid dioxygenase	9-cis-epoxycarotenoid dioxygenase 1 [Hordeum vulgare subsp. vulgare]	0.0	95.3%	F:dioxygenase activity; C:plastid	-		0.02	-0.4	1.37	-0.63			0.81189	0.879819	0.030088	0.79338
A_13_P104375	TTGTAAAAAAGATACACAGGCACACATGCATATAGAAATGGAATGATATTGTCCGCATCG	119	2e-27	gi|161421860|gb|EX577330.1|EX577330	ring zinc finger domain superfamily protein	predicted protein [Hordeum vulgare subsp. vulgare]	1.44034e-58	90.3%	F:zinc ion binding	-		-0.12	0	1.02	-0.49			0.943453	0.890791	0.014706	0.400092
A_13_P495540	GGAGTTTAGCACGTTTTGCGTCCAAATAATTTTAGGTGTTTTAAGGGATTTGTCCAGCTC	119	2e-27	gi|32155605|gb|CD663890.1|CD663890	2798197 alkaline alpha galactosidase i	raffinose synthase 1 [Hordeum vulgare subsp. vulgare]	1.67872e-63	88.3%	P:sucrose biosynthetic process; P:mannitol biosynthetic process; P:response to oxidative stress; P:galactose metabolic process; P:response to water deprivation; F:galactinol-sucrose galactosyltransferase activity; F:hydrolase activity, hydrolyzing O-glycosyl compounds; C:chloroplast; P:response to abscisic acid; P:raffinose family oligosaccharide biosynthetic process	EC:2.4.1.82		-0.08	-0.27	1	-0.42			0.894681	0.449393	0.027024	0.76731
A_13_P545769	CTGCTACGTACACGTATGCATGGCTGAAACGTTTTGGAAGCTATGAAGATATATATTTTC	119	2e-27	TA32474_4513.FAS	849272 wsi76 protein induced by water stress	galactinol synthase [Triticum aestivum]	1.73122e-133	93.3%	F:transferase activity, transferring glycosyl groups	-		-0.02	-0.25	1.77	-0.42			0.874553	0.44674	0.005934	0.680949
A_13_P183409	TGTGCCTTCAGAGATCAGAATTGATAGATGTTGCTGACGATTAGTTTGGATGGAAGTTTC	119	2e-27	TA51041_4513.FAS	nadp-dependent oxidoreductase p1	predicted protein [Hordeum vulgare subsp. vulgare]	1.97939e-86	93.4%	F:zinc ion binding; F:2-alkenal reductase [NAD(P)] activity; P:oxidation-reduction process	EC:1.3.1.74		0.63	-0.15	1.4	0.59			0.750463	0.946122	0.020903	0.648256
A_13_P297012	CCCATGGCATACACATAGGAGAAATCTGTCATCTCATGTGTAGCATTCACATGCCACAAG	119	2e-27	gi|16333991|gb|BF261962.3|BF261962	probable carotenoid cleavage dioxygenase chloroplastic-like	predicted protein [Hordeum vulgare subsp. vulgare]	5.67944e-50	91.1%	C:plastoglobule; P:anthocyanin-containing compound biosynthetic process; F:dioxygenase activity	-		-0.15	-0.23	1.08	0.38			0.995543	0.74339	0.018411	0.889918
A_13_P146820	AATTCGCTGTAGTTCCCAACGTCTGCCCCAAGCGCAAACGTGCCATTTTTAGAGAAAAAA	119	2e-27	TA38323_4513.FAS	peroxidase 21	predicted protein [Hordeum vulgare subsp. vulgare]	3.24869e-27	87.2%	F:metal ion binding; P:response to oxidative stress; F:heme binding; P:defense response to fungus; F:peroxidase activity; C:extracellular region; C:cytosol; P:oxidation-reduction process	EC:1.11.1.7		-0.19	-0.47	1.46	0.35			0.924142	0.583013	0.042536	0.937622
A_13_P166020	ACAGCAGAGGATGACATGAGAGTGCTCTTCTGGTCTTTCTTTTTTCAAATTCATGAGTAG	119	2e-27	TA44833_4513.FAS	gibberellin 2-oxidase	predicted protein [Hordeum vulgare subsp. vulgare]	5.95724e-100	94.0%	P:oxidation-reduction process; F:iron ion binding; F:oxidoreductase activity, acting on paired donors, with incorporation or reduction of molecular oxygen, 2-oxoglutarate as one donor, and incorporation of one atom each of oxygen into both donors	EC:1.14.11		0	0.02	1.15	0.24			0.891644	0.870424	0.028216	0.974185
A_13_P571474	GGAGGGTGTAAAGCAAGTTCTTTTGTTGATTGGTCAAACAAACTTGACAGAAATTAAATC	119	2e-27	TA41221_4513.FAS	predicted protein	predicted protein [Hordeum vulgare subsp. vulgare]	0.000368833	98.5%	-	0		0.06	0.04	1.03	0.17			0.913581	0.830702	0.02496	0.817148
A_13_P517664	GGATGATCATGTTCCGGCATGACACCACAGGAAAAGAGAAGAAAATAAACTTTGCCTGAC	119	2e-27	gi|57828503|gb|CX629716.1|CX629716	0	0	0	0	0	0		-0.05	-0.12	1.49	0.06			0.977416	0.88065	0.024521	0.951854
A_13_P261512	AGAAACACTGCATGTAAACATTGTGGTTTTATATATGTACATCATGCAGATGCAGTACCT	119	2e-27	gi|151426562|gb|AK248786.1|	hydroxyisourate hydrolase	Hydroxyisourate hydrolase [Aegilops tauschii]	0.0	85.7%	P:carbohydrate metabolic process; F:hydrolase activity, hydrolyzing O-glycosyl compounds	-		-0.24	-0.11	1.54	0.61			0.990247	0.960548	0.025718	0.602194
A_13_P357492	ACGTCGCTCTCTGCTTCTCTCCTCTGTTTTACTGTGGAGGGAATGGACGTAAAAAGAAAT	119	2e-27	gi|21949592|gb|BI777865.2|BI777865	chaperone protein dnaj chloroplastic	predicted protein [Hordeum vulgare subsp. vulgare]	9.01569e-33	75.4%	P:response to light stimulus; C:nucleus; C:chloroplast stroma	-		0.02	0	1.56	0.19			0.881953	0.97894	0.011788	0.966465
A_13_P156630	GCCACATTATTTGTTGTTGTACACACATGCAAGAGAGACTAGAAAATACGAGTAAATAGC	119	2e-27	TA41606_4513.FAS	two-component response regulator arr2	predicted protein [Hordeum vulgare subsp. vulgare]	7.48303e-66	58.1%	F:chromatin binding; C:nucleus; F:DNA binding	0		-0.21	-0.34	1.37	0.33			0.398731	0.961206	0.015149	0.917122
A_13_P334927	GCCCCTCATGACCAAGTCGTGCAGTAAATTAGTTTTGCATTGTACTAGTAGAAACCACCC	113	9e-26	TA39597_4513.FAS	phospholipase a1- chloroplastic-like	predicted protein [Hordeum vulgare subsp. vulgare]	3.83978e-101	87.4%	F:triglyceride lipase activity; C:plastid; P:lipid metabolic process	EC:3.1.1.3		-0.12	0.41	1.17	0.11			0.87376	0.846516	0.02363	0.922089
A_13_P516834	AATCTTCTGCGTTTTGTATTGCTTCCCGAATGTTGTCGCTTCTGAGAGTCTTTGGGAGCT	119	2e-27	gi|57827669|gb|CX628882.1|CX628882	0	0	0	0	0	0		-0.06	0.14	1.34	0.01			0.928468	0.872263	0.026275	0.880405
A_13_P136125	TAGTGTAATACTTATAGGGTATGTTGTATGTATCTAGGCTCCGCGTTTTTGCATATTCAT	119	2e-27	TA34932_4513.FAS	blue copper protein	Blue copper protein [Triticum urartu]	3.89046e-36	89.8%	F:electron carrier activity; F:copper ion binding	-		-0.06	0.12	1.53	0.21			0.835269	0.965524	0.012458	0.790769
A_13_P499179	CTAGCCCGTGTTTTTTAGAGGTTTGTAATTTGTAAACACCATGGATAGATCTACCTGTTC	109	1e-24	TA32475_4513.FAS	849272 wsi76 protein induced by water stress	Glycogenin-2 [Aegilops tauschii]	2.38447e-20	83.0%	F:transferase activity, transferring glycosyl groups	-		0.06	0.05	1.77	0.05			0.856965	0.982189	0.009854	0.940465
A_13_P126945	ACGTCACGATACGTGTATTGCTGAAACGTCTTGCATCCTAATAATAGATCAAAGCTATAC	119	2e-27	TA32475_4513.FAS	849272 wsi76 protein induced by water stress	Glycogenin-2 [Aegilops tauschii]	2.38447e-20	83.0%	F:transferase activity, transferring glycosyl groups	-		0	0	1.83	0.15			0.850765	0.857693	0.002053	0.868662
A_13_P450428	TTTTCAATAGAGATCGAGGTTGAATCGGATATATGTTGCGATCATTATGGCTCCTCGATC	119	2e-27	gi|24273688|gb|BU996705.1|BU996705	beta-galactosidase 1	predicted protein [Hordeum vulgare subsp. vulgare]	1.17095e-39	70.0%	P:carbohydrate metabolic process; C:cytoplasmic membrane-bounded vesicle; F:carbohydrate binding; F:beta-galactosidase activity	EC:3.2.1.23		-0.02	-0.07	1.53	0.06			0.993649	0.87482	0.022978	0.922938
A_13_P126930	GATACGTGTATTGCTGAAACGTCCTGCATCCTAATAATAAATCAAAGCTATACCGCAAAT	119	2e-27	TA32472_4513.FAS	849272 wsi76 protein induced by water stress	Glycogenin-2 [Aegilops tauschii]	3.46464e-166	92.3%	F:transferase activity, transferring glycosyl groups	-		-0.14	0.01	1.72	0.31			0.8309	0.886035	0.012013	0.449951
A_13_P553194	AGCTTTGTATGTACATGTACCGCCATTAATTGCTGTTGCTTGAGTTTGACATGTCACTAT	119	2e-27	TC163636.FAS	nac domain-containing protein 100-like	NAC transcription factor [Hordeum vulgare subsp. vulgare]	6.81938e-62	77.1%	P:regulation of transcription, DNA-templated; F:DNA binding	-		-0.17	0.01	1.11	0.17			0.870693	0.815143	0.044566	0.9863
A_13_P157105	TTTAGCTGTTGCTGTACTACGTTTCGAGTCGCAAGAGATGCTCATGATTTACTACCGGCA	119	2e-27	TA41760_4513.FAS	1102924 os01g0923000	PREDICTED: uncharacterized protein LOC100825803 [Brachypodium distachyon]	4.52458e-13	54.89%	-	0		0.44	0.55	1.9	-0.96			0.811791	0.381524	0.003422	0.033416
A_13_P201394	TGTAAACACTGCTGTACAGTACTTGTTTCCAGCCGAAATTTCCTATTCGGCTCCGCTTGA	119	2e-27	TA56065_4513.FAS	1335334 os05g0519300	predicted protein [Hordeum vulgare subsp. vulgare]	2.74948e-19	71.8%	-	0		0.04	0.23	1.3	-0.79			0.976817	0.937104	0.032653	0.063154
A_13_P247903	GACGATGATGATGATTCAGCAAGTCAGTTGGTGGGTTTTAGGATTAGCTGCAGTTACAGG	105	2e-23	TA34676_4513.FAS	probable -trehalose-phosphate synthase	predicted protein [Hordeum vulgare subsp. vulgare]	0.0	91.4%	F:transferase activity, transferring glycosyl groups; C:nucleus; C:cytosol; P:trehalose biosynthetic process; C:plastid; C:mitochondrion	-		-0.15	0.15	1.2	-0.4			0.87184	0.854393	0.019672	0.991938
A_13_P226599	TCATCGATCAAGCAGGGCTTGTACTCCTTTTTATCGATTTATATGCAGTAAAATTAATGG	119	2e-27	TA32076_4513.FAS	late embryogenesis abundant protein lea5-like	ES1A [Hordeum vulgare]	7.008e-23	89.4%	P:response to stress; C:plastid	-		0.1	0.93	1.06	0.33			0.960942	0.20959	0.024805	0.944512
A_13_P282289	TAACGACGCATCATCATCATCATCATCGTCGATCCTATTACTACGGGGGGAGATGCGGCC	66	2e-11	TA32076_4513.FAS	late embryogenesis abundant protein lea5-like	ES1A [Hordeum vulgare]	7.008e-23	89.4%	P:response to stress; C:plastid	-		0.02	1	1.05	0.54			0.835751	0.020891	0.032727	0.763315
A_13_P437706	ATCGTCGATCCTATTACTACAGGGGGAGATGCGGCCTGGATGTTGGGCTGTTTCCCATTG	111	4e-25	TA32076_4513.FAS	late embryogenesis abundant protein lea5-like	ES1A [Hordeum vulgare]	7.008e-23	89.4%	P:response to stress; C:plastid	-		0.07	1.02	0.95	0.39			0.920218	0.018636	0.136067	0.453877
A_13_P319977	ATCCTATTACTACGGGGGGAGATGCGGCCTGAATGTTGGGCTGTTTCCCATTGGGTGTGC	103	9e-23	TA32076_4513.FAS	late embryogenesis abundant protein lea5-like	ES1A [Hordeum vulgare]	7.008e-23	89.4%	P:response to stress; C:plastid	-		0.07	1.06	1.03	0.31			0.853482	0.021636	0.042452	0.552788
A_13_P024536	TAAAAATTACACCCTTGTGATCGAATTCGAGCATAATGGAAGTTGTGAACCCGTACAAAC	119	2e-27	gi|14527591|gb|AV835502.1|AV835502	0	0	0	0	0	0		0.05	0.42	1.44	0.38			0.847571	0.683994	0.042504	0.672978
A_13_P122235	CATCCGCTGGGGAATGGGTCTGTTGTAAATTATCATTCAGTTCAAAACTAGTTTGAGCAA	119	2e-27	TA31384_4513.FAS	glucuronosyltransferase pgsip7-like	predicted protein [Hordeum vulgare subsp. vulgare]	2.89218e-139	93.4%	F:transferase activity, transferring glycosyl groups	-		0.22	0.34	1.1	0.38			0.972067	0.410529	0.017019	0.954584
A_13_P204094	ACAACAACGCACTGAATAATTGAATGGATGTAATGAACAGCCGGCGTAATTCTTCTCTGC	119	2e-27	TA56749_4513.FAS	senescence-associated protein din1-like	predicted protein [Hordeum vulgare subsp. vulgare]	6.82903e-73	79.8%	F:metal ion binding	-		0.04	0.29	1.15	0.58			0.946986	0.501531	0.033939	0.577269
A_13_P140615	TGGCAAAAAGTACTGATTTCTGCGTTAACATGGAACTTGTATGTTATACTGGCTGGCTTT	119	2e-27	TA36347_4513.FAS	2645440 protein	predicted protein [Hordeum vulgare subsp. vulgare]	1.40143e-160	83.2%	P:pollen development; P:protein folding; P:response to high light intensity; P:ER-nucleus signaling pathway; P:response to endoplasmic reticulum stress; P:response to hydrogen peroxide; C:chloroplast; C:endoplasmic reticulum; P:response to heat	-		0.23	0.55	1.33	0.82			0.360326	0.395353	0.017864	0.116555
A_13_P140625	ATTTCTGGGTTAACATGGAACTTGTATGTTATACTGGCTGGCTTTTAAAGGTGCCGGGCG	119	2e-27	TA36349_4513.FAS	2645440 protein	predicted protein [Hordeum vulgare subsp. vulgare]	1.0687e-73	94.0%	P:pollen development; P:protein folding; P:response to high light intensity; P:ER-nucleus signaling pathway; P:response to endoplasmic reticulum stress; P:response to hydrogen peroxide; C:chloroplast; C:endoplasmic reticulum; P:response to heat	-		0.3	0.23	1.28	0.77			0.938027	0.604198	0.023369	0.233511
A_13_P145305	AAAGCTTCTCAAGGCTAAAGCATTGCTAGCACTGAAAGACTATTCAAATGTTATTTCGGA	32	0.28	gi|474390|emb|X78878.1|	2804894 serine carboxylase ii-2	CBP22_HORVURecName: Full=Serine carboxypeptidase II-2; AltName: Full=CP-MII.2; Contains: RecName: Full=Serine carboxypeptidase II-2 chain A; Contains: RecName: Full=Serine carboxypeptidase II-2 chain B; Flags: Precursor	0.0	96.3%	F:serine-type carboxypeptidase activity; C:vacuole; C:cytoplasmic membrane-bounded vesicle; P:second-messenger-mediated signaling; C:extracellular region; P:proteolysis	EC:3.4.16		0.35	0.39	1.19	0.87			0.361816	0.925873	0.022883	0.307832
A_13_P072101	TGCCAAGAACGAGATTTTTATTCTTTTGGGGGTTATGTACATGTTCATATTCGATCGTCT	119	2e-27	gi|151421005|gb|AK252357.1|	sodium-coupled neutral amino acid transporter 4-like	hypothetical protein F775_30500 [Aegilops tauschii]	0.0	84.8%	C:integral component of membrane	-		0.06	0.58	1.03	0.31			0.953818	0.866771	0.041549	0.803016
A_13_P224114	AGCATCTAGATGAGCAATTTGTGATTGGGTCGCAGGTGTTTCTATTTATTGCCAAGAACG	119	2e-27	gi|151421005|gb|AK252357.1|	sodium-coupled neutral amino acid transporter 4-like	hypothetical protein F775_30500 [Aegilops tauschii]	0.0	84.8%	C:integral component of membrane	-		0.05	0.72	1.07	0.2			0.905675	0.580817	0.022027	0.819425
A_13_P224099	TGTAAGCCGGCTCAGCATCTAGATGAGCAATTTGTGATTGGGTCGCAGGTGTTTCTATTT	119	2e-27	gi|151421005|gb|AK252357.1|	sodium-coupled neutral amino acid transporter 4-like	hypothetical protein F775_30500 [Aegilops tauschii]	0.0	84.8%	C:integral component of membrane	-		0.02	0.76	1.07	0.13			0.88304	0.121873	0.014065	0.963586
A_13_P069166	ACTGATCCAGTATGTATATATACTGTCAAATTGAGCAGTGAATTGACGTACTCCCTCTGT	119	2e-27	gi|151427147|gb|AK249196.1|	probable folate-biopterin transporter 4-like isoform x1	PREDICTED: uncharacterized protein LOC100840910 [Brachypodium distachyon]	0.0	82.0%	P:systemic acquired resistance; P:transport; P:salicylic acid biosynthetic process; C:membrane; C:plastid; F:transporter activity	-		-0.05	0.55	1.17	0.45			0.805389	0.614073	0.018787	0.45043
A_13_P348572	AACATTACAATTTCGATTCTGGCCTCCGTCGTTGTCGTCATTGTGACTGTACTCTTCAGA	119	2e-27	gi|18223459|gb|AV927662.1|AV927662	calnexin-like protein	predicted protein [Hordeum vulgare subsp. vulgare]	6.57005e-08	62.3%	F:binding	-		0.38	0.6	1.04	0.48			0.827545	0.421829	0.028417	0.891329
A_13_P206849	GATTGTACAGTCTTCTCTTCCATCTTGCTATGTGAATATGTGATCGGATATTTGTAGGAC	119	2e-27	TA57431_4513.FAS	predicted protein	predicted protein [Hordeum vulgare subsp. vulgare]	1.60788e-07	78.67%	-	0		0.52	0.02	1.19	-0.31			0.520901	0.827611	0.036802	0.436908
A_13_P134940	ACCGTTCTTCTGTACCATCCTGTGATTACTTCCATCTGGGAATAAATCTACTCGATCTTC	119	2e-27	TA34586_4513.FAS	1358436 os05g0542200	predicted protein [Hordeum vulgare subsp. vulgare]	0.0	82.4%	F:hydrolase activity; C:cytoplasm	-		0.28	0.53	1.16	-0.67			0.959479	0.685373	0.043173	0.785529
A_13_P206794	AAGTACTGGATGGTGGTCTCAAGAGCAAAATTGAGATACAGTGGTCTGATATCTGTGCAC	119	2e-27	TA57417_4513.FAS	1835903 os09g0128400	predicted protein [Hordeum vulgare subsp. vulgare]	1.13808e-67	80.2%	-	0		0.45	0.38	1.12	-0.6			0.868792	0.947384	0.026968	0.533778
A_13_P448353	TGAGGGCTGGCAAGGTAAATTGTGATAACGAAAAAACCATTTGCAAGAAATCCGATGTCT	119	2e-27	gi|24243511|gb|BU992565.1|BU992565	transcription factor bhlh140	Transcription factor bHLH140 [Aegilops tauschii]	9.78429e-24	88.0%	P:oxidation-reduction process; P:heat acclimation; C:plasmodesma; F:oxidoreductase activity; C:cytoplasmic membrane-bounded vesicle; C:endoplasmic reticulum lumen; P:pollen tube growth; P:abscisic acid biosynthetic process; P:cellular response to heat; P:response to high light intensity; P:response to hydrogen peroxide	-		-0.13	0.2	1.15	0.07			0.950643	0.936766	0.03168	0.967794
A_13_P001811	GCAAACTGCACGCTGTCTTGGGTTGTAAAAAATGACCATCTAAGATTGTGTTTCGGTTAA	119	2e-27	gi|57827061|gb|CX628274.1|CX628274	0	0	0	0	0	0		-0.52	0.06	1.17	0.07			0.508638	0.961408	0.034802	0.988342
A_13_P485245	GCATTCCATGGCCTCTCAAATTGAGGTTTCGAAACCTTTTTCTTGAGTTAATCAATTTAT	119	2e-27	TA43063_4513.FAS	2643098 protein	predicted protein [Hordeum vulgare subsp. vulgare]	2.65454e-42	87.2%	F:iron-sulfur cluster binding; P:purine nucleobase biosynthetic process; F:metal ion binding; C:plastid; P:nucleoside metabolic process; F:amidophosphoribosyltransferase activity; P:'de novo' IMP biosynthetic process	EC:2.4.2.14		0.43	-0.04	1.29	-0.08			0.641763	0.83222	0.015315	0.864955
A_13_P160845	CAGGCATCTAAGGTTGTTTCGTTGCCTTCCTGAATTGCTAATGAATTCCATTTTTCAAAA	119	2e-27	TA43063_4513.FAS	2643098 protein	predicted protein [Hordeum vulgare subsp. vulgare]	2.65454e-42	87.2%	F:iron-sulfur cluster binding; P:purine nucleobase biosynthetic process; F:metal ion binding; C:plastid; P:nucleoside metabolic process; F:amidophosphoribosyltransferase activity; P:'de novo' IMP biosynthetic process	EC:2.4.2.14		0.28	-0.22	1.2	0.14			0.966252	0.513611	0.013499	0.883881
A_13_P193644	TACTGTGGCTCAGAGCCAAGATTTATCTTCTTTCACAATAGCTAAAGGTCAGTCGACCTG	119	2e-27	TA54097_4513.FAS	probable f-box protein at1g60180-like	predicted protein [Hordeum vulgare subsp. vulgare]	4.60218e-21	62.4%	-	0		0.21	-0.07	1.07	0.15			0.626821	0.967427	0.033043	0.875894
A_13_P538344	GCAGTGCTGAGTTCTCAAATGGGGATTGGATTAATTAAATTGATATGCTAAATTGTGTGT	119	2e-27	gi|60277806|gb|DN182549.1|DN182549	1287119 os05g0397300	predicted protein [Hordeum vulgare subsp. vulgare]	1.49576e-23	68.3%	-	0		0.29	-0.11	1.06	-0.23			0.713669	0.895496	0.023449	0.534474
A_13_P132000	ATGATTCTGATCAGCACCGTGTTGCAAAGCAAATTAAGCAAAGCAGCTCAATTGCAGTAC	119	2e-27	TA33789_4513.FAS	2645937 protein	predicted protein [Hordeum vulgare subsp. vulgare]	2.35903e-125	80.9%	P:metabolic process; F:hydrolase activity	-		0.06	0.12	1.1	-0.06			0.81598	0.969882	0.016201	0.911069
A_13_P052366	GCTTTTGCCGCCTTCTTCTTGTTCAATCGATCCAATCGTATATATCTTGTATATGTGTGT	119	2e-27	TA51892_4513.FAS	2787295 receptor-like protein kinase-like	predicted protein [Hordeum vulgare subsp. vulgare]	1.66175e-52	76.9%	F:kinase activity; P:phosphorylation; C:mitochondrion; C:nucleus	-		0.23	0.04	1.08	-0.11			0.839869	0.893637	0.045678	0.945786
A_13_P357212	GGGTATTACGTACGCGCGTACTACGACCGTTTGATCAGGAGTTCGTAGTTACCATTTTTT	119	2e-27	gi|21948879|gb|BI777454.2|BI777454	monothiol glutaredoxin-s5	predicted protein [Hordeum vulgare subsp. vulgare]	9.31759e-48	61.9%	F:electron carrier activity; P:cell redox homeostasis; F:protein disulfide oxidoreductase activity	-		-0.01	-0.44	1.04	0.27			0.910288	0.535535	0.023215	0.587932
A_13_P056816	TACCTGTACATGCATGTATATTCAACTACTCCGTAGAAGAATAGATTGGTCCGCAAAAAA	119	2e-27	gi|151420166|gb|AK251518.1|	2546933 os01g0639600	predicted protein [Hordeum vulgare subsp. vulgare]	9.84996e-90	56.6%	-	0		0.2	-0.39	1.35	0.15			0.819755	0.66133	0.036011	0.816493
A_13_P156135	GTATACGTCCGGCGATCGATGTGTACATATATCATATATGCAAAGTTTTGTTCCCTGATC	119	2e-27	TA41449_4513.FAS	cbl-interacting protein kinase 16	predicted protein [Hordeum vulgare subsp. vulgare]	1.11209e-87	84.5%	P:protein phosphorylation; F:ATP binding; P:signal transduction; F:protein serine/threonine kinase activity	EC:2.7.11		0.63	-0.45	1.34	0.05			0.81132	0.892192	0.016349	0.822479
A_13_P473013	ATGATTGTACCGCTTGCTGCTCGCAAGAATTACTGGGAAGAATTACAAGGTTTTGTTCGT	119	2e-27	gi|24299656|gb|CA022282.1|CA022282	calcium-binding protein cml22	Putative calcium-binding protein CML22 [Aegilops tauschii]	7.31729e-11	78.0%	F:calcium ion binding; C:plastid	-		0.44	-0.02	1.36	0.17			0.406021	0.881202	0.031989	0.948485
A_13_P159590	AGAAGATTGATGGGCTTGCCGATTAATGATTGTACCGCTTGCTGCTCGCAAGAATTACTG	119	2e-27	TA42617_4513.FAS	calcium-binding protein cml22	Putative calcium-binding protein CML22 [Aegilops tauschii]	7.28535e-19	81.7%	F:calcium ion binding; C:plastid	-		0.29	0.22	1.26	0.2			0.735976	0.736048	0.043005	0.899425
A_13_P038806	GAGGGAGAAGAAAATATGGTGGAGTATGAAAGATATGTACGTAATCGTTCTTTGTTTTGT	119	2e-27	gi|60277774|gb|DN182517.1|DN182517	0	0	0	0	0	0		0.18	0.12	1.36	0.6			0.940129	0.886293	0.035119	0.784777
A_13_P529189	CTCATACGGGATTGCAACGTTGACCTGAAATGTGTATAAATTTTGGTAATTTGGTCGACC	119	2e-27	gi|59944570|gb|DN158676.1|DN158676	0	0	0	0	0	0		0.49	-0.06	1.35	0.47			0.639926	0.928924	0.03422	0.535894
A_13_P132815	CTCTGATTGTTTCCGCACGGGAATCTCTCTGAGTTAATTGACATAAGCTTCTAAATTATC	119	2e-27	TA34011_4513.FAS	calcium-binding protein pbp1-like	Calcium-binding protein KIC [Triticum urartu]	1.44256e-40	77.9%	F:calcium ion binding	-		0.35	0.06	1.42	0.61			0.384986	0.95582	0.041531	0.738572
A_13_P224519	ATTGGTCTTATCGCAAATGTATGATTTTGTAAGAAAATCCATCACGGCGCACTTTTGGTG	119	2e-27	TA33003_4513.FAS	secologanin synthase	predicted protein [Hordeum vulgare subsp. vulgare]	0.0	94.8%	F:heme binding; F:oxidoreductase activity, acting on paired donors, with incorporation or reduction of molecular oxygen; F:monooxygenase activity; F:iron ion binding; P:oxidation-reduction process	-		0.3	-0.61	1.39	0.2			0.77039	0.532722	0.019175	0.882072
A_13_P224004	ATGATTTTGTAAGAAAATCCATCACGGCGCACTTTTGGTGAATTAGATAACACTTACATC	119	2e-27	TA33003_4513.FAS	secologanin synthase	predicted protein [Hordeum vulgare subsp. vulgare]	0.0	94.8%	F:heme binding; F:oxidoreductase activity, acting on paired donors, with incorporation or reduction of molecular oxygen; F:monooxygenase activity; F:iron ion binding; P:oxidation-reduction process	-		0.18	-0.92	1.24	0.31			0.87427	0.361571	0.023844	0.895015
A_13_P151415	CGACATTTCTGCCTTCTTAGCATCAGACGTTTGAAAAAAGAGAGAATGCAACCCAAAAAA	119	2e-27	TA39853_4513.FAS	wrky transcription factor 46	predicted protein [Hordeum vulgare subsp. vulgare]	5.01677e-128	74.3%	F:sequence-specific DNA binding; F:sequence-specific DNA binding transcription factor activity; P:regulation of transcription, DNA-templated	-		0.31	-0.73	1.15	0			0.848344	0.376983	0.042451	0.888442
A_13_P174555	CTTCCTTCTTTGGTTCGTTTGTCAAAGCATTGATTTGAAAGGGTTGAATTTTTTGGAGGG	119	2e-27	gi|161445567|gb|EX572391.1|EX572391	0	0	0	0	0	0		0.52	-0.46	1.47	0.01			0.522107	0.979694	0.017437	0.907411
A_13_P295432	AAACCTGTTGTACCACTGTTGTACGATGATGAAGTCCCAACCCATTCAATTCGTTGTAAA	119	2e-27	TA34405_4513.FAS	gtp pyrophosphokinase-like	predicted protein [Hordeum vulgare subsp. vulgare]	0.0	89.5%	C:cytoplasmic membrane-bounded vesicle; C:membrane; F:catalytic activity; C:plastid; P:guanosine tetraphosphate metabolic process	-		0.41	0.14	1.21	0.19			0.857999	0.947801	0.029364	0.942052
A_13_P034871	TGCGTGCGAGCTGTAATTAGCACATCCATTTTATCTGCCATCAATGGATACTGCTGCAAC	119	2e-27	gi|24304855|gb|CA027481.1|CA027481	predicted protein	predicted protein [Hordeum vulgare subsp. vulgare]	7.04492e-22	57.0%	-	0		0.01	0.04	1.19	0.19			0.872846	0.882054	0.026177	0.989285
A_13_P056111	TCCACGTTTCCCGGAGGACGGCAAGAAACAGAGGAGGACATGGAAAGAGGAAGTTGCCAG	119	2e-27	gi|112181146|gb|AB239298.1|	9-cis-epoxycarotenoid dioxygenase	putative 9-cis-epoxycarotenoid dioxygenase [Hordeum vulgare]	0.0	93.2%	F:dioxygenase activity; C:plastid	-		0.43	-0.48	1.34	0.3			0.931707	0.732552	0.028914	0.743165
A_13_P135505	TGCGTTGTTTTCGTTCGTATGATCCAGATAAATAGACATGTGACAGTCATCTGATGGCCT	119	2e-27	TA34753_4513.FAS	0	0	0	0	0	0		0.89	0.4	1.42	-0.54			0.33737	0.964962	0.023163	0.982638
A_13_P115155	CTTTTTAAGACTTGAGCTGTTGCGCTGCAATGATAGCAAGTACTACTACAATTTTCTGTT	119	2e-27	TA28943_4513.FAS	glutamate decarboxylase 1	predicted protein [Hordeum vulgare subsp. vulgare]	6.46114e-130	90.0%	F:pyridoxal phosphate binding; P:glutamate metabolic process; F:glutamate decarboxylase activity	EC:4.1.1.15		0.6	0.31	1.02	-0.94			0.73145	0.494322	0.045761	0.048675
A_13_P075876	ACAATCTTTATGCAGGGCCTTGAGGGGCTCAATTACCTTGTGAAGCAAACCAACATGAGT	119	2e-27	gi|38174820|emb|AJ495776.1|	2641747 protein	predicted protein [Hordeum vulgare subsp. vulgare]	0.0	89.9%	P:cellulose microfibril organization; C:cytoplasmic membrane-bounded vesicle; P:cell growth; C:anchored component of membrane	-		0.44	-0.14	1.29	-0.27			0.359504	0.867977	0.049	0.717465
A_13_P576509	ATGCAGTAATAGTCAAGAAGCCCAGTTGAGGCGCGTGAATAGCTTTTTTCTCTACGTCTC	119	2e-27	TC186631.FAS	ring zinc finger domain superfamily protein	predicted protein [Hordeum vulgare subsp. vulgare]	0.0	70.4%	C:cytoplasmic membrane-bounded vesicle; F:zinc ion binding	-		0.53	0.16	1.28	-0.36			0.819771	0.99933	0.031396	0.917905
A_13_P149280	TGTGCAGAGAATTAAGTGGTATACTGTACTCTGTGCTTAAGCTTCTTCTGTGATCAATTC	119	2e-27	TA39104_4513.FAS	probable protein phosphatase 2c 29-like	putative protein phosphatase 2C 29 [Triticum urartu]	8.77503e-10	71.89%	P:protein dephosphorylation; F:metal ion binding; F:protein serine/threonine phosphatase activity	-		0.62	-0.03	1.27	-0.18			0.875402	0.825934	0.036587	0.957931
A_13_P023856	TACTACCAATGTAGCTCAAGTTTCAGGCGTGCTACTTGGTTCTTGTAAACAAAACAAAAT	119	2e-27	gi|16317340|gb|BG343750.2|BG343750	rna polymerase ii degradation factor 1-like	predicted protein [Hordeum vulgare subsp. vulgare]	9.99387e-29	64.6%	F:sequence-specific DNA binding; F:sequence-specific DNA binding transcription factor activity; P:regulation of transcription, DNA-templated	-		0.51	-0.05	1.1	-0.34			0.860163	0.933639	0.032854	0.608923
A_13_P089271	GTGCTGTAATAAACTTGTACACTGAGGTACAAGATTGATGTTGTATTCACCCTCGACAAA	119	2e-27	gi|21943835|gb|BM100861.2|BM100861	acc synthase	ACC synthase [Hordeum vulgare]	6.63437e-12	86.4%	F:pyridoxal phosphate binding; P:1-aminocyclopropane-1-carboxylate biosynthetic process; F:1-aminocyclopropane-1-carboxylate synthase activity	EC:4.4.1.14		0.43	-0.08	1.31	-0.29			0.386224	0.875976	0.036116	0.808183
A_13_P581159	ACAGAAATGTTCGTGCATCTCAGGAAATGTTCATCCCAGTGTGTTTATTCATCTAAAAAA	119	2e-27	TC190493.FAS	receptor-like protein kinase feronia-like	predicted protein [Hordeum vulgare subsp. vulgare]	3.80451e-15	86.2%	-	0		0.04	-1.19	1.38	-0.23			0.815335	0.012752	0.033085	0.415216
A_13_P159035	TTTGCCACACAGAAGTATGTTGTTCGATTCAGGTTTTAGTAATAGCAGAAATTTGTCACT	119	2e-27	TA42405_4513.FAS	wrky transcription factor 33	predicted protein [Hordeum vulgare subsp. vulgare]	3.46762e-25	58.0%	P:regulation of transcription, DNA-templated; F:sequence-specific DNA binding; F:sequence-specific DNA binding transcription factor activity; F:DNA binding	0		0.27	-0.98	1.88	0.07			0.559559	0.237308	0.005864	0.973215
A_13_P147720	TTCTCTCCCCTGTTTTACTGTGGAGGGAATGGACGTAGAAAGAAATTCAGGGTTCTAACT	119	2e-27	TA38591_4513.FAS	chaperone protein dnaj chloroplastic	predicted protein [Hordeum vulgare subsp. vulgare]	1.51464e-60	68.5%	P:response to light stimulus; C:nucleus; C:chloroplast stroma	-		0.14	-0.37	2.13	0.14			0.839151	0.680267	0.000386	0.993241
A_13_P188229	TAGCTTAGGCGATTCTTTCATTGTTCTTCACTTGCGAATAATTCTTTCATTCATACACTG	119	2e-27	TA52730_4513.FAS	calcium-transporting atpase plasma membrane-type	predicted protein [Hordeum vulgare subsp. vulgare]	4.89349e-64	85.3%	F:calcium-transporting ATPase activity; C:integral component of membrane; P:protein phosphorylation; P:calcium ion transmembrane transport; F:protein kinase activity; F:metal ion binding; C:plastid; F:ATP binding	EC:3.6.3.8		0.13	-0.44	1.72	-0.55			0.95129	0.534117	0.001547	0.8984
A_13_P085161	GCAGGCGTTCTTTCGTGCTTTGTAAATTCTTGCTTAGACTTTGTTAAGTTCATAATGTGG	119	2e-27	gi|16291216|gb|BI949715.1|BI949715	hypothetical protein TRIUR3_04649	hypothetical protein TRIUR3_04649 [Triticum urartu]	3.65381e-52	83.4%	-	0		0.32	-0.27	2.14	0.32			0.763553	0.493579	0.000122	0.991436
A_13_P034466	CATGATATATTGATATTGTTAATTGACACAGCCCTAGTCTCTTCAGTTCGTTGGCTGTTC	119	2e-27	gi|24291042|gb|CA013698.1|CA013698	0	0	0	0	0	0		0.3	-0.53	2.08	-0.36			0.632251	0.848618	0.000185	0.679608
A_13_P273254	ACGGTGCGGGTGTACATATATAACGTCCTTGGTTTGGACAGAAATGAGAAAGAAGCTAGC	119	2e-27	gi|9420037|gb|BE422194.1|BE422194	coiled-coil domain-containing protein 25-like	conserved hypothetical protein, expressed [Triticum aestivum]	9.87186e-12	93.1%	-	0		0	0.39	1.86	-0.22			0.839551	0.466051	0.003609	0.876683
A_13_P180614	CTTTCAGTCAAGTCTAGTGTCTTCTGTAATTAATGAGCGGAAGTTGTTGGTTGTTGAGCA	119	2e-27	TA50047_4513.FAS	glycerol-3-phosphate acyltransferase 5-like	predicted protein [Hordeum vulgare subsp. vulgare]	1.64546e-80	80.7%	P:metabolic process; F:transferase activity, transferring acyl groups	-		-0.1	0	1.84	-0.07			0.860872	0.906593	0.008347	0.989772
A_13_P449948	TACAATATGTACTATTCGTCTGTGGACCGGCTTTATGGATCCGGGGGTGGCAATTATCTA	119	2e-27	TA40300_4513.FAS	nudix hydrolase 8-like	predicted protein [Hordeum vulgare subsp. vulgare]	8.47868e-41	67.0%	C:plastid	-		0.31	-0.08	1.37	-0.12			0.671983	0.88651	0.018242	0.870489
A_13_P027106	ACTCCAGCCTACCACTGTACGTACTTTTCTTTTCTTCCTGCGGAAAGAAGACCTGAATTC	119	2e-27	gi|16313438|gb|BG300386.2|BG300386	predicted protein	predicted protein [Hordeum vulgare subsp. vulgare]	9.67746e-37	72.3%	-	0		-0.04	-0.09	1.42	0.01			0.822991	0.911669	0.03734	0.878271
A_13_P152695	TAATTAGACATGGGCGGGACGGGTTAGCTCTGTGGTGTAGTACAATATGTACTATTCGTC	119	2e-27	TA40300_4513.FAS	nudix hydrolase 8-like	predicted protein [Hordeum vulgare subsp. vulgare]	8.47868e-41	67.0%	C:plastid	-		-0.02	-0.18	1.09	-0.16			0.968081	0.829014	0.034329	0.997708
A_13_P041951	AGCACACCAATAGGTGCATACGCATAGGTTTCTATTCTCCTGGAGAACGATTAATTAGTC	119	2e-27	gi|24275340|gb|BU998357.1|BU998357	protein binding protein	predicted protein [Hordeum vulgare subsp. vulgare]	1.25788e-58	71.8%	C:cytoplasmic membrane-bounded vesicle; F:zinc ion binding	-		0.45	-0.5	2.13	1.31			0.944596	0.898771	0.000223	0.068693
A_13_P164410	GTTGCTAGTACAAACAGTACTAGTGTTTTGCAACATAAATCGATCGATTTCGTTCCTTGC	119	2e-27	TA44302_4513.FAS	mitogen-activated protein kinase kinase kinase anp1-like	predicted protein [Hordeum vulgare subsp. vulgare]	8.91761e-164	65.5%	P:protein phosphorylation; F:ATP binding; F:protein serine/threonine kinase activity	EC:2.7.11		0.71	0.05	1.67	1.24			0.555602	0.805978	0.029442	0.089368
A_13_P161265	TCTCACCCACTCCACCTAATGTTTCGAGATCATAATATAGGGATGCTAGCCAAGAACCAT	119	2e-27	TA43193_4513.FAS	nudix hydrolase chloroplastic-like	predicted protein [Hordeum vulgare subsp. vulgare]	1.09027e-70	80.1%	F:hydrolase activity	-		0.45	0.11	1.96	1.32			0.4566	0.950857	0.004352	0.015546
A_13_P177819	TGCTGGGAATGTAAATTTGTAACTGCCCAATGTTCGAAATCCAATATAGATTTTTCTCGG	119	2e-27	TA49042_4513.FAS	transcription factor bhlh92	predicted protein [Hordeum vulgare subsp. vulgare]	4.1328e-74	82.5%	F:protein dimerization activity; C:nucleus; F:DNA binding	-		-0.13	-0.07	1.92	-0.34			0.929791	0.960299	0.006019	0.866538
A_13_P150290	CGTTGTGGCTGGGATTTAAGTTGAAATTGTGCACATTTGTTGTTAAATGAAGAATCAAGT	119	2e-27	TA39446_4513.FAS	zinc finger an1 domain-containing stress-associated protein 17-like	predicted protein [Hordeum vulgare subsp. vulgare]	1.91312e-19	58.8%	F:metal ion binding; P:response to acid chemical; P:response to hormone; N/A; P:signal transduction; P:response to stress	-		0.67	-0.05	1.95	-0.56			0.490379	0.970869	0.007654	0.395988
A_13_P174265	ATTGTTGATAGTGTTTTCCCTCTTCTTTGGAGGCTCATTTGAGTGAAGAATCAGTTACTG	119	2e-27	TA47740_4513.FAS	serine threonine-protein kinase nak	predicted protein [Hordeum vulgare subsp. vulgare]	1.43946e-132	89.3%	P:protein phosphorylation; F:ATP binding; F:protein serine/threonine kinase activity; C:plastid	EC:2.7.11		0.98	0.23	2.1	-0.43			0.200842	0.969419	0.000222	0.909222
A_13_P135500	TTCAGATAGTTAGACCTGTGAGATTTTTCTAGTGGCCTTGTTGAATGCATATACTCTTGG	119	2e-27	TA34752_4513.FAS	predicted protein	predicted protein [Hordeum vulgare subsp. vulgare]	14.3481	71.5%	-	0		0.68	-0.12	1.93	-0.55			0.621612	0.990797	0.005256	0.867549
A_13_P165035	TTGTTGTGTAGGCGTCAGTATATTGTAGTCCAGAGTTCATACATACTCATACAGAGATTG	119	2e-27	TA44504_4513.FAS	2460316 zinc-finger protein wzf1	ZFP1_WHEATRecName: Full=Zinc finger protein 1; AltName: Full=WZF1	4.21528e-27	70.2%	F:binding	-		0.56	0.99	1.07	-0.04			0.783285	0.034602	0.083495	0.813611
A_13_P023226	GCTATATGTATCTCCCTTGTTTATTATGCATGAGCGGAGTGTCTTCGTCGGTGTTTGGTT	119	2e-27	gi|19071242|gb|AF418204.1|	823444 cbf protein 1	AF418204_1CRT/DRE binding factor 1 [Hordeum vulgare subsp. vulgare]	1.07376e-85	68.5%	P:regulation of transcription, DNA-templated; F:sequence-specific DNA binding transcription factor activity; F:DNA binding; P:transcription, DNA-templated; C:nucleus	-		0.19	0.5	1.42	0.25			0.816839	0.968129	0.014788	0.445927
A_13_P196109	ACGTGGCTCGACGACGCGTGCCTGATAATCAACAAAATTCGTTACTTGTAGCATAGGATA	119	2e-27	TA54729_4513.FAS	transcription factor gt-3b	predicted protein [Hordeum vulgare subsp. vulgare]	3.18795e-37	52.38%	P:regulation of transcription, DNA-templated; P:transcription, DNA-templated; F:sequence-specific DNA binding; C:nucleus; F:sequence-specific DNA binding transcription factor activity; F:chromatin binding	0		0.61	-0.18	1.34	0.1			0.361166	0.868053	0.026164	0.831817
A_13_P132490	CGGCAGTAGCTGCTGTCGGTTCCTCGGTTTAACATTTAAAGATTTATATACAATTTAATT	119	2e-27	TA33924_4513.FAS	nuclease harbi1-like	predicted protein [Hordeum vulgare subsp. vulgare]	0.0	80.3%	C:intracellular membrane-bounded organelle; C:membrane	-		0.82	0.05	1.64	0.13			0.25487	0.925574	0.026631	0.989145
A_13_P167195	GATGTGTATTTTCCTTTTCAGCTTAGTTTCTGATATACTACGGGCTGCAAATTCAGTTTC	119	2e-27	TA45254_4513.FAS	0	0	0	0	0	0		0.74	-0.59	1.42	0.16			0.858858	0.912596	0.029753	0.973065
A_13_P239175	ACTTATGTGCTTTATCCTATTAATTTTCAGGGCGGGTTCGTTGTGAACAACCGAGGGACA	119	2e-27	gi|14526804|gb|AV834715.1|AV834715	protein phosphatase 2c 32	Putative protein phosphatase 2C 32 [Aegilops tauschii]	2.72361e-31	95.2%	F:metal ion binding; F:protein serine/threonine phosphatase activity; P:protein dephosphorylation; C:integral component of membrane; C:plastid	-		0.7	-0.06	1.21	-0.06			0.653374	0.841729	0.020719	0.912609
A_13_P058916	GACAGCGAGCGTCCGCCGTATAAGTTTGTCAGATTTGTATGTACAATGAATGAATACACG	119	2e-27	gi|161445567|gb|EX572391.1|EX572391	0	0	0	0	0	0		0.99	-0.29	1.49	-0.29			0.129028	0.889198	0.040587	0.970853
A_13_P056336	CTTACGCTCTGATTCGTGTTCATGTGTACTCTAGAGTAGCTTGGGACCTTAGTAATTTAC	119	2e-27	TA34539_4513.FAS	protein tify 3a	hypothetical protein F775_28289 [Aegilops tauschii]	3.29652e-54	80.4%	-	0		-0.54	-0.52	2.42	0.47			0.416591	0.688416	0.000254	0.714232
A_13_P134750	GGTCGATGTGTGTCTTTGCTCTGAGTTAGTGATCAAATTGTTGCTCTTAATTACGATCGG	119	2e-27	TA34539_4513.FAS	protein tify 3a	hypothetical protein F775_28289 [Aegilops tauschii]	3.29652e-54	80.4%	-	0		-0.42	0.03	2.65	0.42			0.707597	0.976979	0.000254	0.884248
A_13_P187414	ATTTACGGTCCATGTAAATGTGTGGCAGTTGTTGGAGTCCAAATTTTGAATTATGACTAA	119	2e-27	TA52499_4513.FAS	protein tify 3a	predicted protein [Hordeum vulgare subsp. vulgare]	9.17045e-66	86.5%	-	0		-0.37	-0.24	2.58	0.43			0.778847	0.926055	0.000223	0.934028
A_13_P042421	CTCTGATTCGTGTTCATGATGCGTCGTAGTATATGTAGCCTAAGTAATTTATGGCCCATG	119	2e-27	gi|21949232|gb|BM370939.2|BM370939	2638339 protein	predicted protein [Hordeum vulgare subsp. vulgare]	3.95657e-47	76.4%	-	0		-0.08	-0.63	2.49	0.63			0.943259	0.698379	0.000222	0.953476
A_13_P357267	TTAGTGATCAAATTGTTGCTCTTAATTACGATCGGAAATTCCTGCTGTTCTTGTTTTGAC	119	2e-27	gi|21949021|gb|BI777526.2|BI777526	protein tify 3a	hypothetical protein F775_28289 [Aegilops tauschii]	9.69208e-27	86.7%	-	0		-0.32	0.6	2.01	0.14			0.498567	0.37764	0.000391	0.968422
A_13_P436146	GTCACAGACATGAAACTGTAAAATTTGGTTGTCGTTGCGACAGAGAAAGAAAATTACATT	119	2e-27	gi|21972134|gb|BQ763662.1|BQ763662	mitogen-activated protein kinase kinase kinase a-like	predicted protein [Hordeum vulgare subsp. vulgare]	8.35446e-71	69.9%	P:protein phosphorylation; F:ATP binding; F:protein serine/threonine kinase activity	EC:2.7.11		-0.28	-0.18	2.23	0.1			0.829872	0.896506	0.000112	0.916068
A_13_P075311	TTCCATAATTTCCATGGAACTCGATTCGATTCAATGAGAAAGTCAATCAAGTCACGGTAT	119	2e-27	gi|38174836|emb|AJ536667.1|	wrky transcription factor	putative WRKY1 protein [Hordeum vulgare subsp. vulgare]	3.53766e-153	72.7%	P:regulation of transcription, DNA-templated; F:sequence-specific DNA binding transcription factor activity; P:defense response; F:sequence-specific DNA binding; P:gibberellin metabolic process; C:nucleus	-		0.35	-0.15	1.98	0.53			0.430605	0.85379	0.005502	0.468357
A_13_P072181	GATATACGCCTAGTTCCGTCTTGCATAGAGATCAATTCGTTCATTCATTCATTCATTCCA	119	2e-27	gi|21971046|gb|BQ762574.1|BQ762574	calcium-binding protein cml31	putative calcium-binding protein CML31 [Triticum urartu]	4.27493e-64	82.7%	F:calcium ion binding	-		0.99	-0.59	2.37	-1.18			0.034284	0.869917	0.000381	0.028638
A_13_P029711	TACTAGAAGAGGCTGTTGTTGTATGTACATGGTTGACTGGTACATGGATTCCATATAATT	119	2e-27	gi|151427425|gb|AK249474.1|	probable protein phosphatase 2c 32-like	PREDICTED: probable protein phosphatase 2C 32-like [Brachypodium distachyon]	5.15975e-70	89.5%	F:metal ion binding; F:protein serine/threonine phosphatase activity; P:protein dephosphorylation; C:integral component of membrane; C:plastid	-		0.64	-0.24	1.61	0.19			0.875641	0.472135	0.030294	0.933437
A_13_P144080	TGATTGATGGATCATTCCCACAGAGAATGCAACAGCAGTACAGCACACAGTTTTGGATTA	119	2e-27	TA37427_4513.FAS	2641955 protein	predicted protein [Hordeum vulgare subsp. vulgare]	1.16057e-112	70.9%	C:cytoplasmic membrane-bounded vesicle	-		0.79	-0.21	1.9	0.22			0.082048	0.977227	0.006898	0.351905
A_13_P521319	TCTCTCCATGCTGAGGACAAGGGAATATCTTCACGTCCTTTCTGAAAATTTTAACTGACC	119	2e-27	gi|57831544|gb|CX632757.1|CX632757	0	0	0	0	0	0		0.99	-0.95	1.94	-0.09			0.18502	0.326213	0.008477	0.839278
A_13_P072536	CATTCATTCATTCCATTTTTACATGGTACTGGTACAAAGTTTGTCATGATGATGCACAAC	119	2e-27	gi|60278453|gb|DN183196.1|DN183196	calcium-binding protein cml31	Putative calcium-binding protein CML31 [Aegilops tauschii]	2.41275e-54	77.0%	F:calcium ion binding	-		0.69	-0.68	2.09	0.07			0.413434	0.592005	8e-05	0.955985
A_13_P022546	TGTAATTGCATACTCGGTACACAAAATGATCATCACGGGAGAGAACTGAACATTGTTTAA	119	2e-27	gi|16325024|gb|BG367980.2|BG367980	u-box domain-containing protein 21-like	predicted protein [Hordeum vulgare subsp. vulgare]	2.93831e-28	78.4%	F:ubiquitin-protein transferase activity; P:protein ubiquitination; C:mitochondrion; C:ubiquitin ligase complex	-		0.63	-0.88	1.95	-0.1			0.510708	0.388243	0.012181	0.830326
A_13_P128130	GTACGTACGGCTGATCGGGGGATCAAATAAAATTAAACATTTGGATCTTTGTCTTCCATT	119	2e-27	TA32770_4513.FAS	annexin d4	Annexin D4 [Aegilops tauschii]	2.70723e-157	83.4%	F:calcium ion binding; F:calcium-dependent phospholipid binding	-		-0.41	0.4	0.84	3.06			0.83574	0.498991	0.121322	9e-06
A_13_P131880	TGTTTTGGTTTCAATCAATGGACGTCACCGTACCGGACTGGAACTGTGAATTGTCAAACG	119	2e-27	TA33756_4513.FAS	0	0	0	0	0	0		0.47	-0.57	1.17	0.47			0.444104	0.92097	0.033541	0.653537
A_13_P168135	AGATCTTGTAGTGATGTGTGTATACGTGATGTTCAAATTGGACACAAATACAGAGATCAA	119	2e-27	TA45578_4513.FAS	2513681 os07g0633400	hypothetical protein F775_26303 [Aegilops tauschii]	1.7574e-146	73.1%	-	0		0.52	-0.31	1.17	0.64			0.439211	0.536794	0.039776	0.673369
A_13_P323367	TTGTGAAAGATTTTGCCTACGCCTTCGGTGCACAAGCTCGACTTTGGTTTCTGAATTGCT	119	2e-27	gi|16312976|gb|BF629975.3|BF629975	ethylene-responsive element binding protein 2	predicted protein [Hordeum vulgare subsp. vulgare]	1.06499e-09	78.9%	P:regulation of transcription, DNA-templated; F:sequence-specific DNA binding transcription factor activity; F:DNA binding; P:transcription, DNA-templated; C:nucleus	-		0.69	0.04	0.79	0.57			0.817026	0.966884	0.048098	0.983683
A_13_P574984	TGTACCCAATGCATCGTCCACATTCTTTATGTTTCCACTCGAGAACTCCATGTATTTTAT	119	2e-27	TC185318.FAS	probable calcium-binding protein cml16-like	predicted protein [Hordeum vulgare subsp. vulgare]	1.41573e-14	68.63%	F:calcium ion binding	-		0.56	-0.37	1.82	0.77			0.400083	0.711422	0.003972	0.061356
A_13_P052046	TTAGTAGTATGATACTATGGTCCACATACATATACGGCAGATCTGCAGTAGCTCTGGGAC	119	2e-27	TA44045_4513.FAS	probable salt tolerance-like protein at1g78600-like	predicted protein [Hordeum vulgare subsp. vulgare]	1.4012e-81	68.7%	P:negative regulation of defense response; F:zinc ion binding; P:jasmonic acid mediated signaling pathway; P:regulation of protein dephosphorylation; P:systemic acquired resistance, salicylic acid mediated signaling pathway; C:nuclear speck; P:regulation of plant-type hypersensitive response; P:anthocyanin-containing compound biosynthetic process; P:regulation of hydrogen peroxide metabolic proce…	-		0.93	-0.57	1.31	0.92			0.108942	0.375641	0.029719	0.068438
A_13_P055136	CGATCATTGTGATTTTGTCCAAACCCCCAAGTGTACATACCAATCGATCAACGGATTAAA	119	2e-27	gi|21932598|gb|BM441667.2|BM441667	predicted protein	predicted protein [Hordeum vulgare subsp. vulgare]	1.49332e-08	64.43%	-	0		0.46	-0.71	0.85	1.14			0.618813	0.949053	0.218075	0.0356152
A_13_P152095	CCAAAACATTGGCCTTTGTTTGGATGAAGCCATGAAGGTTTCTTTAGCAAAACGGCAAAA	119	2e-27	TA40090_4513.FAS	2456292 os07g0686600	predicted protein [Hordeum vulgare subsp. vulgare]	5.12157e-88	56.4%	-	0		0.39	-0.11	1.61	0.11			0.840263	0.894123	0.0372719	0.939544
A_13_P582149	TTCGGCACACATGAATAGAAACATGAATGACAGCATTATCGTTACGAGTTGCAAGATTTT	119	2e-27	TA48298_4513.FAS	2644993 protein	predicted protein [Hordeum vulgare subsp. vulgare]	4.77275e-164	68.3%	P:response to chitin; C:nucleus	-		0.37	-0.19	0.99	0.05			0.715317	0.906075	0.045005	0.808398
A_13_P087806	TACTTCCCCAGCCTCGACGCCGCCAAGACGTTCTTGGCCGACTACTGGGTTCAGCACATG	119	2e-27	TA35023_4513.FAS	ubiquitin carboxyl-terminal hydrolase 5-like	Ubiquitin carboxyl-terminal hydrolase 5 [Triticum urartu]	4.28411e-94	90.5%	F:ubiquitin-specific protease activity; P:nuclear-transcribed mRNA catabolic process; P:ubiquitin-dependent protein catabolic process; F:ubiquitin thiolesterase activity; C:nucleus	EC:3.1.2.15		0.42	1.02	0.96	-0.6			0.971576	0.017267	0.21945	0.650377
A_13_P460328	TCGGTAATTTTGCAGGCTAGAAGTTACCTATGATCCCCAGCCCGCAATCCTATAGTGATT	111	4e-25	TA35023_4513.FAS	ubiquitin carboxyl-terminal hydrolase 5-like	Ubiquitin carboxyl-terminal hydrolase 5 [Triticum urartu]	4.28411e-94	90.5%	F:ubiquitin-specific protease activity; P:nuclear-transcribed mRNA catabolic process; P:ubiquitin-dependent protein catabolic process; F:ubiquitin thiolesterase activity; C:nucleus	EC:3.1.2.15		0.07	1.02	0.59	-0.39			0.983453	0.02678	0.451773	0.437937
A_13_P346247	GTGTGTGTTGTTGCCGTCTCTGTTCTTGTCCCTGTTGTTTTATGCATATATAAAATGCTG	119	2e-27	gi|13258578|gb|BG369477.1|BG369477	major ampullate spidroin 2-2	hypothetical protein [Oryza sativa Japonica Group]	5.09037e-12	66.0%	-	0		0.19	1.44	0.64	1.13			0.910375	0.042966	0.763935	0.024481
A_13_P064811	TGAGCAGGATTCCGAGTAGATGTGGGGCTTGTTTGGTTGAAGATTAATTTTGCCAAAAAA	119	2e-27	gi|151427412|gb|AK249461.1|	2644509 protein	predicted protein [Hordeum vulgare subsp. vulgare]	9.40317e-28	69.8%	C:mitochondrion; C:plastid	-		0.57	1.64	0.88	0.74			0.87591	0.018073	0.132422	0.677222
A_13_P147800	ATGAGTTTGTAGAGCGCATGCACGAGAGCGAGAAGAACTACTATGAAGATGTACGTACGT	119	2e-27	gi|13089266|gb|BF628275.2|BF628275	0	0	0	0	0	0		0.83	1.12	0.65	0.57			0.397063	0.022693	0.527633	0.365207
A_13_P528989	GCGAGAAGAACTACTATAAAGATGTACGTACGTACGCATCACTTTTGACAATATGAATCT	119	2e-27	gi|59944401|gb|DN158507.1|DN158507	0	0	0	0	0	0		0.68	1.04	0.56	0.67			0.689423	0.020978	0.478546	0.736649
A_13_P088766	TTCTCGTCGGCAGGATCGTTGCTCGCAGCAAGCTGTTCGATTTCGGCTGTGTGCTCTTCT	119	2e-27	gi|19010|emb|X66376.1|	ji60_horvu ame: full=60 kda jasmonate-induced protein ame: full=rrna n-glycosidase	JI60_HORVURecName: Full=60 kDa jasmonate-induced protein; AltName: Full=rRNA N-glycosidase	0.0	73.1%	P:defense response; P:negative regulation of translation; F:rRNA N-glycosylase activity	EC:3.2.2.22		0.53	1.05	0.36	0.76			0.989519	0.032883	0.390152	0.360541
A_13_P597816	AAGCTGTTCGATATCGGCTGTGTGCTCTTCTACAACGAGGCCAATGGAGTGCGCGTGCGA	96	2e-20	gi|19010|emb|X66376.1|	ji60_horvu ame: full=60 kda jasmonate-induced protein ame: full=rrna n-glycosidase	JI60_HORVURecName: Full=60 kDa jasmonate-induced protein; AltName: Full=rRNA N-glycosidase	0.0	73.1%	P:defense response; P:negative regulation of translation; F:rRNA N-glycosylase activity	EC:3.2.2.22		0.14	1.05	0.34	0.61			0.980109	0.019717	0.982287	0.500747
A_13_P511869	GCATTCGTTTTGACGTGTACATGCGTCTTGTAAAGCTTTAACTTGTTTTGGAGTAAAAGG	119	2e-27	gi|57824454|gb|CX625667.1|CX625667	0	0	0	0	0	0		1.02	0.72	1.08	0.8			0.015143	0.41316	0.031528	0.115924
A_13_P155200	GTAAAATTGTTAGTACGGATGGTACTCCCTAGTCCTTCTAAAGGTTTCATTTTTCAGCAG	119	2e-27	TA41146_4513.FAS	18 kda seed maturation	predicted protein [Hordeum vulgare subsp. vulgare]	3.82988e-21	57.4%	P:embryo development	-		1.06	0.45	0.85	0.48			0.030807	0.981057	0.376803	0.656829
A_13_P097635	CGCATGTAAGAGAAGTTCACTGAGGAAATAAGATATCTCAGATTACTTTGTTTTGCCAAA	119	2e-27	gi|151421369|gb|AK248353.1|	kda heat shock	PREDICTED: 23.2 kDa heat shock protein-like [Brachypodium distachyon]	2.17011e-59	76.1%	C:cytoplasmic membrane-bounded vesicle; C:membrane; P:response to heat	-		0.58	1.2	-0.46	0.03			0.637817	0.037453	0.685121	0.854366
A_13_P057471	CTCGTTGCGCAGAAATATGGAGTGTTGTATGTAAATACACTTGGCAAATCAATGGAATAA	119	2e-27	gi|151419897|gb|AK251249.1|	heat-shock protein	HSP=26 kda heat shock protein {clone B236} [Hordeum vulgare=barley, cv. Aramier or Apex, seedlings, Peptide Chloroplast, 243 aa]	8.06895e-82	86.0%	C:chloroplast; P:response to stress	-		0.66	1.01	-1.12	-0.58			0.637363	0.018701	0.029694	0.717929
A_13_P171850	ACTTGGCAGATCAATGGAATAAGTTTCCGGCTGCTTGATCAGCTGGATACATTTCGATTA	119	2e-27	TA46900_4513.FAS	heat-shock protein	hypothetical protein TRIUR3_21890 [Triticum urartu]	2.06587e-13	100.0%	C:chloroplast; P:response to stress	-		0.64	1.3	-1.51	-0.52			0.832892	0.041973	0.0158	0.40928
A_13_P212059	GTCGCCGTGTTTGATTCTCGGTGTCAAATCTAAGTGTTCCACTCATTTGGTGTCAAAAAA	119	2e-27	gi|19523224|gb|AJ434772.1|AJ434772	heat shock protein 90	Heat shock protein 83 [Aegilops tauschii]	1.52922e-24	91.4%	C:cytosol; C:cell wall; P:protein folding; P:response to heat; F:ATP binding; F:unfolded protein binding; P:response to arsenic-containing substance; P:response to high light intensity; P:response to hydrogen peroxide; P:defense response to bacterium, incompatible interaction; C:plasma membrane	-		0.86	0.21	-1.27	-1.33			0.25132	0.407	0.03307	0.015913
A_13_P083366	TGGTGTCGTTTGGCGATGTACTGTGGAATGTAAGAAGTGAAGGAAGTTTGTTCCCATTTC	119	2e-27	gi|151420513|gb|AK251865.1|	heat shock protein 90	predicted protein [Hordeum vulgare subsp. vulgare]	0.0	87.7%	C:cytosol; C:cell wall; P:protein folding; P:response to heat; F:ATP binding; F:unfolded protein binding; P:response to arsenic-containing substance; P:response to high light intensity; P:response to hydrogen peroxide; P:defense response to bacterium, incompatible interaction; C:plasma membrane	-		0.87	0.04	-1.37	-1.24			0.301086	0.994206	0.015018	0.052664
A_13_P466188	GAATGTAAAAAGTGAAGGAAGTTTGTTCCCATTTTTGGGCAGACTTTGAAGAACAAGAGA	119	2e-27	gi|24282715|gb|CA005733.1|CA005733	heat shock protein 90	Heat shock protein 83 [Aegilops tauschii]	3.27779e-11	80.4%	C:cytosol; C:cell wall; P:protein folding; P:response to heat; F:ATP binding; F:unfolded protein binding; P:response to arsenic-containing substance; P:response to high light intensity; P:response to hydrogen peroxide; P:defense response to bacterium, incompatible interaction; C:plasma membrane	-		1.55	0.44	-0.85	-1.32			0.015669	0.844564	0.381174	0.040897
A_13_P232454	TGTAATCCTGAACTTGGGTCGATTTAAGTAGCCGGTATTGTACCGGTGTTTGCTTCGGAT	119	2e-27	gi|12035754|gb|AL509251.1|AL509251	heat shock cognate 70 kda	predicted protein [Hordeum vulgare subsp. vulgare]	4.14573e-12	49.8%	F:ATP binding; F:nucleotide binding	0		0.51	1.12	-0.6	-1.62			0.367781	0.035364	0.490079	0.010654
A_13_P445953	TTTTCTTGACTTTTAGCACATGTATATGTACTAGCCTCTGTGAATGTGAGTTGCTCAAAA	119	2e-27	gi|24237888|gb|BU986942.1|BU986942	hypothetical protein TRIUR3_08457	hypothetical protein TRIUR3_08457 [Triticum urartu]	5.0452e-21	89.2%	F:cytochrome-c oxidase activity; C:mitochondrial respiratory chain	EC:1.9.3.1		0.73	1.17	0.1	-1.12			0.549538	0.02215	0.949458	0.031705
A_13_P428406	ATGGTGTCAACATGGATATATGTACATTGTGGTTATAAACCGTCTCCGTGAACCGTTGTG	119	2e-27	gi|21799178|gb|BQ658045.1|BQ658045	ankyrin ph and sec7 domain containing protein secg	Ankyrin repeat, PH and SEC7 domain containing protein secG [Triticum urartu]	3.48181e-05	72.3%	-	0		1.06	1.14	0.71	0.56			0.030527	0.036482	0.474942	0.495323
A_13_P577279	TATAGATAATAATCCAGCGTGGAAGTGGAACAAGCGAATCAAATTAACCTCTGTTATCTG	119	2e-27	TA44855_4513.FAS	392182 at3g10020 t22k18_16	predicted protein [Hordeum vulgare subsp. vulgare]	3.1492e-50	87.8%	P:anaerobic respiration; C:nucleus; P:response to oxidative stress	-		0.37	1.48	0.01	-0.33			0.536598	0.038463	0.9248	0.490693
A_13_P513289	GAGTTTGCAGGACACACCCACGACCACAATGTTGTAAAGTCACTGGGTCATGATTTTACT	119	2e-27	gi|57825503|gb|CX626716.1|CX626716	papain-like cysteine proteinase	papain-like cysteine proteinase [Hordeum vulgare subsp. vulgare]	3.26205e-11	72.3%	F:cysteine-type peptidase activity; P:proteolysis	EC:3.4		0.94	0.14	-0.19	-0.05			0.048081	0.994383	0.858141	0.831325
A_13_P097810	GTATTTGCTGTTGTATCCTTTATGTATGTGAGCAGAGCAGTATTTGTCTATTCGGCTACT	119	2e-27	gi|151421613|gb|AK252765.1|	kda class i heat shock	hypothetical protein TRIUR3_21260 [Triticum urartu]	8.03597e-61	82.7%	C:nucleus; P:response to heat	-		0.59	1.85	-0.12	-0.6			0.843597	0.00092	0.946963	0.760378
A_13_P244385	TGTCGTTGTTCTTGCCGAGTCTAGAGAGAAATCTCTGTATTGTGTTTCTTTCCCCAGTCG	119	2e-27	TA32422_4513.FAS	kda heat-shock protein	18 Kd heat shock protein [Hordeum vulgare subsp. vulgare]	1.45876e-19	76.5%	P:response to stress	0		1.19	1.81	0.06	-0.31			0.044966	0.000972	0.982657	0.678472
A_13_P196014	TGAGCTGCCAAGCTGTTGCTGTGCATGTCCCATACTGAAATCTAAACGAGGCTTGTTATT	119	2e-27	TA54702_4513.FAS	pectinesterase pectinesterase inhibitor 35	predicted protein [Hordeum vulgare subsp. vulgare]	2.76735e-34	74.4%	P:cell wall modification; C:cell wall; F:pectinesterase activity; F:aspartyl esterase activity; F:enzyme inhibitor activity; P:negative regulation of catalytic activity; C:mitochondrion	EC:3.1.1.11		0.99	1.72	0.33	-0.53			0.161096	0.00741	0.787281	0.531518
A_13_P199094	GCAGACAATGACAGTGACCATGTTGTGTATAAAAGTGTGCATGTGCGTGCTCATTCTCTG	119	2e-27	TA55481_4513.FAS	2403802 bcl-2 binding anthanogene-1	PREDICTED: uncharacterized protein LOC100827048 [Brachypodium distachyon]	1.84837e-30	94.6%	C:plastid	-		0.17	2.14	0.43	-0.26			0.844632	0.000294	0.942955	0.949508
A_13_P526669	GTTTGGTCCGGTTAATCAACAGGTATATCCCATACTATGAATGAATATCAAGTGATTCTT	111	4e-25	gi|151426635|gb|AK253028.1|	peroxidase 16-like	Os06g0695500 [Oryza sativa Japonica Group]	3.8219e-146	87.0%	F:heme binding; F:metal ion binding; F:peroxidase activity; C:mitochondrion; P:oxidation-reduction process; P:response to oxidative stress	EC:1.11.1.7		0.26	1.47	0.47	-0.6			0.426541	0.033668	0.694768	0.767076
A_13_P524304	CGAGAGCAATGAACGGATAACTTTTGCCTATGGAAAACATGTTAGCTGCATTTCATGTAT	119	2e-27	gi|59942482|gb|DN156588.1|DN156588	dna topoisomerase 2	hypothetical protein TRIUR3_12529 [Triticum urartu]	4.28864e-27	53.33%	-	0		1.37	0.26	0.74	0.3			0.034512	0.945884	0.853424	0.589537
A_13_P077871	GTGTAATCGCAATGAATAAATGTAGTACCTGATGCACTATCAAGGGAGAATTTGCAAAAA	119	2e-27	gi|509069|emb|X64561.1|	kda heat-shock protein	18 Kd heat shock protein [Hordeum vulgare subsp. vulgare]	8.718e-66	72.9%	P:response to stress	-		1.19	0.73	0.52	-0.32			0.019793	0.965391	0.818507	0.933499
A_13_P126775	GTGTAATCGCAATGAATAAATGTAGTACCTGATGCCCTATCAAGAAGGGACAATTTGCAG	80	1e-15	gi|509069|emb|X64561.1|	kda heat-shock protein	18 Kd heat shock protein [Hordeum vulgare subsp. vulgare]	8.718e-66	72.9%	P:response to stress	-		1.11	0.68	0.5	-0.32			0.044638	0.775361	0.93795	0.361397
A_13_P003746	ATCTCAACCGTATGTAAGGATTGTTAGTTAGGAAAGAACAAGAAAGGAGAGCTATAGTTG	119	2e-27	gi|14526581|gb|AV834492.1|AV834492	0	0	0	0	0	0		-0.68	0.15	0	-1.14			0.638458	0.997779	0.85959	0.03235
